# Supplementary material for: A NAC-EXPANSIN module enhances maize kernel size by controlling nucellus elimination
Source: Nat Commun. 2022 Sep 29;13:5708. doi: 10.1038/s41467-022-33513-4 (PMC9522829; doi:10.1038/s41467-022-33513-4)
Supplement: Supplementary file 4 — Supplementary Data 1 [file 41467_2022_33513_MOESM4_ESM.xlsx]

## Sheet: Sheet1
Supplementary Data 1. Twenty-seven annotated genes were differentially expressed between HKW9Mc and HKW9V671 within 73-Mb mapping region
Gene ID	Chromosome	Position	FPKM in HKW9Mc	FPKM in HKW9V671	Log2(fold change)	p-value	Annotation
Zm00001d045861	9	44259518	124505	76700.2	0.698946	6.81357e-05	Expansin-B4
Zm00001d045792	9	39400431	149599	65291.2	1.19619	1.50633e-06	Expansin-B4
Zm00001d046765	9	104860939	114975	62441.1	0.880787	1.81975e-05	Putative glycosyl hydrolase of unknown function (DUF1680)
Zm00001d046531	9	94211896	1885.88	5261.64	-1.47972	5.99587e-06	Protein WVD2-like 5
Zm00001d046552	9	95727707	1757.73	3415.08	-0.958246	1.37426e-09	Charged multivesicular body protein 4b%3B Putative SNF domain containing family protein
Zm00001d046214	9	72368059	1997.5	2970.16	-0.572225	0.000262979	Serine/threonine protein phosphatase 2A 55 kDa regulatory subunit B beta isoform
Zm00001d045965	9	50417671	4599.94	2903.76	0.663102	0.000360366	Formate dehydrogenase chloroplastic/mitochondrial
Zm00001d045894	9	46154237	6070.86	2478.15	1.2914	7.18222e-05	CDK5RAP3-like protein
Zm00001d046890	9	109049646	1325.46	2226.04	-0.747033	0.000265983	Putative ubiquitin-conjugating enzyme family%3B Ubiquitin-conjugating enzyme E2S
Zm00001d046476	9	91656807	45.765	1777.58	-5.279	4.48155e-29	CAI-1 autoinducer sensor kinase/phosphatase cqsS isoform 1
Zm00001d046538	9	94662146	621.487	1291.19	-1.05543	0.000572188	Sec14p-like phosphatidylinositol transfer family protein
Zm00001d046168	9	68800140	508.766	1082.75	-1.08822	0.000770455	Arogenate dehydrogenase 1 chloroplastic
Zm00001d046234	9	73800614	3892.7	1053.95	1.88375	8.82364e-24	Inositol oxygenase 2
Zm00001d045836	9	42595858	24.0382	539.306	-4.49082	8.9442e-49	Aspartyl protease AED1
Zm00001d046188	9	70766239	865.878	471.535	0.880552	0.000899935	AT5g56980/MHM17_10
Zm00001d046921	9	110797888	715.371	376.325	0.925724	1.56525e-05	F-box protein AFR
Zm00001d046656	9	100696114	110.899	267.934	-1.27701	0.000361504	Nudix hydrolase 10
Zm00001d045893	9	46151115	2226.69	212.543	3.40143	1.48276e-38	Retrovirus-related Pol polyprotein LINE-1
Zm00001d046184	9	70231085	2247.94	179.61	3.63972	1.76691e-05	Peroxidase 52
Zm00001d046187	9	70336697	318.681	73.2165	2.11093	3.62845e-08	Peroxidase 52
Zm00001d046641	9	100118978	3.85127	45.8574	-3.55369	6.27901e-06	None
Zm00001d046474	9	91600859	273.665	45.0401	2.58477	3.18959e-08	None
Zm00001d045807	9	40453062	0	38.6401	-7.97709	5.41016e-07	None
Zm00001d046186	9	70325553	726.572	17.2572	5.53213	1.34773e-24	Peroxidase 52
Zm00001d045849	9	43464382	719.032	2.10175	8.18528	2.12361e-25	Aspartyl protease AED1
Zm00001d046157	9	67966186	46.6146	1.17546	5.08256	1.72789e-05	None
Zm00001d046173	9	69169463	29.2396	0	7.06214	4.78738e-06	Transcription factor ILR3
The differentially expressed genes were identified by a p-value of <0.001, absolute value of log2[fold change]>0.5. p-value: two-tailed Student’s t test
