# Supplementary material for: A NAC-EXPANSIN module enhances maize kernel size by controlling nucellus elimination
Source: Nat Commun. 2022 Sep 29;13:5708. doi: 10.1038/s41467-022-33513-4 (PMC9522829; doi:10.1038/s41467-022-33513-4)
Supplement: Supplementary file 5 — Supplementary Data 2 [file 41467_2022_33513_MOESM5_ESM.xlsx]

## Sheet: Sheet1
Supplementary Data 2. The maize inbred lines list in this study
Pearson correlations: 75 inbred lines			Resequenced: 220 inbred lines
Hap1	Hap2		Hap1	Hap2
CIMBL56	CIMBL32		CIMBL15	CIMBL32
CML325	CIMBL44		SC55	CML28
CIMBL138	Dan599		CIMBL52	CIMBL49
CML163	CIMBL150		CIMBL46	CML31
CIMBL82	CML168		CIMBL138	CIMBL63
Sy3073	CIMBL152		CML163	CIMBL129
177	CIMBL11		CML130	CIMBL157
LXN	CML226		CML431	CML172
501	CML191		CIMBL58	CML50
Lv28	CIMBL72		CIMBL140	CIMBL145
TY8	CIMBL95		Sy3073	CIMBL141
	CIMBL105		B11	CIMBL30
	CIMBL60		Ry737	CIMBL19
	CIMBL14		CIMBL133	CIMBL124
	CML361		TY9	CIMBL48
	CIMBL99		Gy462	CML122
	CIMBL122		GEMS40	CIMBL146
	CIMBL116		CIMBL56	CIMBL117
	CML28		CIMBL156	CML486
	CIMBL63		CIMBL111	CIMBL112
	P138		177	CIMBL86
	CIMBL66		GEMS60	CIMBL76
	CML327		9782	CML287
	CML162		Zheng30	CIMBL4
	CIMBL70		LXN	CIMBL55
	CIMBL48		D863F	CML338
	CML122		526018	CIMBL97
	CIMBL68		05W002	CIMBL71
	CIMBL77		TY10	CML225
	CIMBL3		1323	CIMBL33
	CIMBL86		TY7	CML479
	CIMBL94		ES40	CIMBL147
	CIMBL108		Liao138	CIMBL22
	CIMBL69		501	CML305
	CIMBL33		GEMS45	Dong237
	CIMBL147		Lv28	IRF314
	CML139		TY8	Gy923
	CIMBL13		TY4	CIMBL11
	CIMBL126		GEMS44	TY11
	TY11		NMJT	CIMBL119
	TY6			CIMBL31
	CIMBL92			CIMBL143
	CIMBL43			CIMBL43
	DH3732			GEMS9
	CIMBL18			Zong31
	150			CIMBL102
	CML428			CIMBL101
	By809			CML170
	Ry697			CIMBL67
	ZB648			XZ698
	GEMS32			GEMS41
	TT16			CIMBL47
	GEMS24			CML433
	8902			GEMS21
	GEMS11			CML465
	WH413			CIMBL18
	Qi205			Gy386
	Xun971			Jiao51
	WMR			Ye8001
	GEMS65			CML428
	Liao5114			BZN
	Zheng29			CIMBL118
	GEMS62			CIMBL9
	GEMS10			CIMBL50
				CIMBL105
				CML300
				CIMBL1
				CML165
				CIMBL144
				CML470
				CIMBL123
				CML361
				CIMBL61
				CIMBL122
				CML496
				CML326
				CIMBL134
				CML432
				CIMBL21
				B113
				268
				D047
				Z2018F
				Ye515
				MO113
				GEMS15
				Si434
				By855
				MN
				Ry732
				5237
				GEMS11
				238
				GEMS52
				JH59
				GEMS51
				WH413
				Qi205
				Dan360
				Chang3
				GEMS53
				chuan48-2
				Zheng58
				WMR
				3H-2
				Cheng698
				Q1261
				GEMS64
				GEMS6
				Zheng22
				A619
				GEMS20
				GEMS65
				R08
				Liao5114
				Ji63
				Zheng653
				Zheng29
				K14
				7381
				GEMS62
				K10
				GEMS10
				Si273
				ZH68
				Tie7922
				Ye478
				HZS
				GEMS42
				GEMS66
				By809
				SW92E114
				BGY
				Si444
				GEMS19
				GEMS61
				Ji842
				JH96C
				Ry697
				TY5
				GEMS29
				Zheng35
				975-12
				Hua83-2
				GEMS47
				B73
				LG001
				S22
				K22
				GEMS50
				04K5672
				B77
				Xi502
				Ry713
				GEMS12
				GEMS49
				07KS4
				B111
				U8112
				7884-4Ht
				GEMS39
				GEMS18
				R15X1141
				R15
				Zheng32
				GEMS28
				GEMS63
				GEMS55
				GEMS23
				GEMS24
				GEMS36
				9642
				GEMS33
				Zi330
				Liao5263
				C8605
				GEMS27
				GEMS13
				DH29
				Chang7-2
