# Supplementary material for: A NAC-EXPANSIN module enhances maize kernel size by controlling nucellus elimination
Source: Nat Commun. 2022 Sep 29;13:5708. doi: 10.1038/s41467-022-33513-4 (PMC9522829; doi:10.1038/s41467-022-33513-4)
Supplement: Supplementary file 6 — Supplementary Data 3 [file 41467_2022_33513_MOESM6_ESM.xlsx]

## Sheet: Sheet1
Supplementary Data 3. Primers and probes used in this study
Primers Name	Forward (5’-3’)	Reverse (5’-3’)	Purpose
umc2370	TCAGTGGATTGCTGGATCATAGAA	TAAAACTCTTGCGTGCGTGTATGT	73-Mb mapping region flanked markers
bnlg1209	GTCCCGGGCAGAATAATACC	TTCCTCCTTGAAGTGCTCGT
CDS-ZmEXPB15	TCGTCGTCTAACCTGGCTTC	CTGCAGACGATCGACATCTTA	Amplification of ZmEXPB15' CDS
Promoter-ZmEXPB15	GTGAGCCCAACAGTCATGTG	GAAGCCAGGTTAGACGACGA	Amplification of ZmEXPB15' promoter
CRISPR-ZmEXPB15	CGGGCCGGCTATAAATAGAT	TGAACAGATCCATGAACGTATATATAA	CRISPR/Cas9 transgenic genotype detection
CRISPR-ZmNAC11	GAGAGGCTTGGAGTGGAAGG	ACGCAAGCTTCCCAGTTAAA
CRISPR-ZmNAC29	TTGGTGTGGAAGGAGGAAAG	AGCAATTAAACGAGGCGAGA
qRT-PCR-ZmEXPB15	ACCTGCTTCATTGCCATCAC	TGCACTTCACCTGGTAGCAG	Expression analysis
qRT-PCR-ZmNAC11	GCACTACCTCACCCACAAGG	GTCGGGTACTTGCGATCCT
qRT-PCR-ZmNAC29	CTCGTGGGCATGAAGAAGAC	CCAGCTCCTTGTTGAACACC
qRT-PCR-CCP5	TGCTCGTCACTATATCCGGG	ACGATGATGTAGTCCTGCCC	PCD-related expression analysis
qRT-PCR-ASP1	CAAATTCCCAAAGCAGCCCT	ACTGCCCTATCTGCCTTTGT
qRT-PCR-ASP2	CGACAGCATTCCTACAGTCC	GGCCCTCCTGATGATGTACT
qRT-PCR-VPE4	CGGCTCCAATGGCTACTACA	AGGAAGTTGTTGGCGTTCAC
qRT-PCR-SER1	ATGGTTGTGTTCCGTCCTCT	ACACCTCCAAACCTATCCCG
Actin	TACGAGATGCCTGATGGTCAGGTCA	TGGAGTTGTACGTGGCCTCATGGAC	Internal control for expression analysis
Bar	CTCGAGTCTACCATGAGCCCAGAAC	CTCGAGTCAAATCTCGGTGACGGGCA	Transgenic genotype detection
Antisense probe-ZmEXPB15	TCGTCGTCTAACCTGGCTTC	CATTAATACGACTCACTATAGGGCTGCAGACGATCGACATCTTA	In situ
Sense probe-ZmEXPB15	CATTAATACGACTCACTATAGGGTCGTCGTCTAACCTGGCTTC	CTGCAGACGATCGACATCTTA
Antisense probe-ZmNAC11	GATGGGTCATGCACGAGTTC	CATTAATACGACTCACTATAGGGCAGTACTTCCAGAGGTCGGC
Sense probe-ZmNAC11	CATTAATACGACTCACTATAGGGGATGGGTCATGCACGAGTTC	CAGTACTTCCAGAGGTCGGC
Antisense probe-ZmNAC29	ATGTCTGAGGTGTCGGTGAT	CATTAATACGACTCACTATAGGGGACACCACCTGCTGCTCC
Sense probe-ZmNAC29	CATTAATACGACTCACTATAGGGATGTCTGAGGTGTCGGTGAT	GACACCACCTGCTGCTCC
pGreenII-62SK	TGGAGAGGACAGCCCAAGCT	CTTATCGGGAAACTACTCACAC	DLR assay vector construction
pGreenII-0800	CGAGGTCGACGGTATCG	TCTAGAACTAGTGGATC
62SK-ZmNAC11-CDS	CAGGAATTCGATATCAAGCTTATGTCTGAGGTGTCGGTGAT	GTCGACGGTATCGATAAGCTTTCAGTACTTCCAGAGGTCCG
62SK-ZmNAC29-CDS	CAGGAATTCGATATCAAGCTTATGTCTGAGGTGTCGGTGAT	GTCGACGGTATCGATAAGCTTTCAGTACTTCCAGAGGTCGG
pG0800-ZmEXPB15pro-1308 bp	GTCGACGGTATCGATAAGCTTGGGATTCGAGGATGATGAAA	CAGGAATTCGATATCAAGCTTGCCGGAAGCCAGGTTAGACG
pG0800-ZmEXPB15pro-436 bp	GTCGACGGTATCGATAAGCTTATTTGCGCAGCCAATTCTAT	CAGGAATTCGATATCAAGCTTGCCGGAAGCCAGGTTAGACG
pG0800-ZmEXPB15pro-200 bp	GTCGACGGTATCGATAAGCTTATGAAACTCGAGCAACGTCA	CAGGAATTCGATATCAAGCTTGCCGGAAGCCAGGTTAGACG
pG0800-ZmEXPB15pro-83 bp	GTCGACGGTATCGATAAGCTTCCTAGCCCCAGCTAGTAGATCA	CAGGAATTCGATATCAAGCTTGCCGGAAGCCAGGTTAGACG
His-SUMO-ZmNAC11	GAGAACAGATTGGTGGATCCATGTCTGAGGTGTCGGTGAT	GGAGCTCGAATTCGGATCCGTACTTCCAGAGGTCGG	EMSA protein vector construction
His-SUMO-ZmNAC29	GAGAACAGATTGGTGGATCCATGTCTGAGGTGTCGGTGAT	GGAGCTCGAATTCGGATCCGTACTTCCAGAGGTCGG
EMSA probe-HKW9Mc-436 bp	AGATTAAGAACCTAACATGTGTAAGTAAAGGAAATATATTCATATAGAAG	CTTCTATATGAATATATTTCCTTTACTTACACATGTTAGGTTCTTAATCT	EMSA probe
EMSA probe-HKW9V671-436 bp	AGATTAAGAACCTCACGTGTGTAAGTAAAGGAAATATATTCATATAGAAG	CTTCTATATGAATATATTTCCTTTACTTACACACGTGAGGTTCTTAATCT
