# Supplementary material for: A NAC-EXPANSIN module enhances maize kernel size by controlling nucellus elimination
Source: Nat Commun. 2022 Sep 29;13:5708. doi: 10.1038/s41467-022-33513-4 (PMC9522829; doi:10.1038/s41467-022-33513-4)
Supplement: Supplementary file 8 — Source Data [file 41467_2022_33513_MOESM8_ESM.xlsx]

## Sheet: Statistical summary
Figures	Significance test methods	Significant test objects		p-value	Summary
Figure 1b	one-way ANOVA	HKW9Mc vs HKW9V671	Kernel length	5.58701e-05	***
Figure 1c	one-way ANOVA	HKW9Mc vs HKW9V671	Kernel width	9.4558e-19	***
Figure 1d	one-way ANOVA	HKW9Mc vs HKW9V671	Hundred kernel weight	7.21725e-11	***
Figure 1e	one-way ANOVA	HKW9Mc vs HKW9V671	Ear weight	2.02339e-08	***
Figure 1f	one-way ANOVA	HKW9Mc/HKW9V671 vs HKW9V671/HKW9Mc	Hundred kernel weight of F1	1.95693e-05	***
Figure 1g	one-way ANOVA	HKW9Mc/HKW9Mc vs HKW9Mc/HKW9V671	Hundred kernel weight of F2	0.11	ns
		HKW9Mc/HKW9Mc vs HKW9V671/HKW9Mc		0.37	ns
		HKW9Mc/HKW9Mc vs HKW9V671/HKW9V671		0.00179082	**
		HKW9Mc/HKW9V671 vs HKW9V671/HKW9Mc		0.1	ns
		HKW9Mc/HKW9V671 vs HKW9V671/HKW9V671		0.00713051	**
		HKW9V671/HKW9Mc vs HKW9V671/HKW9V671		0.000288877	***
Figure 1l	one-way ANOVA	Hap1 vs Hap2	Hundred kernel weight	0.000945794	***
Figure 1m	one-way ANOVA	WT1 vs zmexpb15-1	Hundred kernel weight	9.80309e-10	***
		WT1 vs zmexpb11-1;zmexpb15-1		0.00530961	**
		zmexpb15-1 vs zmexpb14-1;zmexpb15-1		0.14	ns
Figure 2g	one-way ANOVA	WT1 vs KO1	Hundred kernel weight	7.74187e-05	***
		WT2 vs KO2		0.00892669	**
		WT3 vs KO3		1.57913e-05	***
Figure 2h	one-way ANOVA	WT1 vs KO1	Kernel length	1.65305e-05	***
		WT2 vs KO2		0.000420251	***
		WT3 vs KO3		4.94358e-35	***
Figure 2i	one-way ANOVA	WT1 vs KO1	Kernel width	8.03796e-30	***
		WT2 vs KO2		0.0671419	ns
		WT3 vs KO3		0.00289104	**
Figure 2p	one-way ANOVA	NT1 vs OE1	Hundred kernel weight	1.6877e-09	***
		NT2 vs OE2		2.01495e-06	***
		NT3 vs OE3		2.06156e-08	***
Figure 2q	one-way ANOVA	NT1 vs OE1	Kernel length	7.42592e-05	***
		NT2 vs OE2		6.4297e-16	***
		NT3 vs OE3		2.98952e-11	***
Figure 2r	one-way ANOVA	NT1 vs OE1	Kernel width	0.0128315	*
		NT2 vs OE2		9.92295e-10	***
		NT3 vs OE3		0.00297805	**
Figure 2t	one-way ANOVA	NT1/Zheng58 vs OE1/Zheng58	Hundred kernel weight	0.00519274	**
		NT1/6WC vs OE1/6WC		0.03	*
		NT1/Chang7-2 vs OE1/Chang7-2		0.000760485	***
		NT1/DAN340 vs OE1/DAN340		0.000273592	***
Figure 4d	two-tailed Student’s t test	HKW9Mc vs HKW9V671	Nucellus thickness	0.0125956	**
Figure 4e	two-tailed Student’s t test	HKW9Mc vs HKW9V671	Nucellus cell areas	0.000560829	***
Figure 4f	two-tailed Student’s t test	HKW9Mc vs HKW9V671	Nucellus cell length	0.0125286	**
Figure 4g	two-tailed Student’s t test	HKW9Mc vs HKW9V671	Nucellus cell width	0.0183287	**
Figure 4i	two-tailed Student’s t test	HKW9Mc vs HKW9V671	Ratio of nucellus to endosperm area (3 DAP)	8.74269e-05	***
			Ratio of nucellus to endosperm area (6 DAP)	0.000397453	***
			Ratio of nucellus to endosperm area (9 DAP)	1.89558e-05	***
			Ratio of nucellus to endosperm area (12 DAP)	7.42824e-09	***
Figure 4k	two-tailed Student’s t test	HKW9Mc vs HKW9V672	Relative expression of VPE4	0.00115233	**
			Relative expression of CCP5	0.00119111	**
			Relative expression of SER1	0.00544766	**
			Relative expression of AED1	0.00188913	**
			Relative expression of AED2	0.0203393	*
Figure 5e	two-tailed Student’s t test	ZmNAC29-HKW9Mc vs ZmNAC11-HKW9Mc	LUC/REN	0.047	*
		ZmNAC29-HKW9Mc vs ZmNAC29-HKW9V671		0.000219759	***
		ZmNAC29-HKW9Mc vs ZmNAC11-HKW9V671		7.56297e-05	***
		ZmNAC29-HKW9Mc vs CK-HKW9V671		3.80066e-05	***
		ZmNAC29-HKW9Mc vs CK-HKW9Mc		3.8002e-05	***
		ZmNAC11-HKW9Mc vs ZmNAC29-HKW9V671		0.00101544	**
		ZmNAC11-HKW9Mc vs ZmNAC11-HKW9V671		0.000141257	***
		ZmNAC11-HKW9Mc vs CK-HKW9V671		3.80066e-05	***
		ZmNAC11-HKW9Mc vs CK-HKW9Mc		3.8002e-05	***
		ZmNAC29-HKW9V671 vs ZmNAC11-HKW9V671		0.01	*
		ZmNAC29-HKW9V671 vs CK-HKW9V671		3.58262e-05	***
		ZmNAC29-HKW9V671 vs CK-HKW9Mc		3.58198e-05	***
		ZmNAC11-HKW9V671 vs CK-HKW9V671		4.63498e-05	***
		ZmNAC11-HKW9V671 vs CK-HKW9Mc		4.63392e-05	***
		CK-HKW9Mc vs CK-HKW9V671		0.12	ns
Figure 6b	one-way ANOVA	WT vs zmnac11-1	Hundred kernel weight	0.000116002	***
		WT vs zmnac29-1		0.00491923	**
		WT vs zmnac11-1;zmnac29-1		0.000152737	***
		zmnac11-1 vs zmnac29-1		0.38	ns
		zmnac11-1 vs zmnac11-1;zmnac29-1		0.07	ns
		zmnac29-1 vs zmnac11-1;zmnac29-1		0.07	ns
Figure 6c	one-way ANOVA	WT vs zmnac11-1	Kernel length	9.26317e-05	***
		WT vs zmnac29-1		3.88398e-05	***
		WT vs zmnac11-1;zmnac29-1		7.81182e-09	***
		zmnac11-1 vs zmnac29-1		0.251967	ns
		zmnac11-1 vs zmnac11-1;zmnac29-1		0.0030593	**
		zmnac29-1 vs zmnac11-1;zmnac29-1		0.0248869	*
Figure 6d	one-way ANOVA	WT vs zmnac11-1	Kernel width	0.00112674	**
		WT vs zmnac29-1		0.0197439	*
		WT vs zmnac11-1;zmnac29-1		0.000405717	***
		zmnac11-1 vs zmnac29-1		0.249708	ns
		zmnac11-1 vs zmnac11-1;zmnac29-1		0.167848	ns
		zmnac29-1 vs zmnac11-1;zmnac29-1		0.0749164	ns
Figure 6f	two-tailed Student’s t test	WT vs zmnac11-1;zmnac29-1	Ratio of nucellus to endosperm area (4 DAP)	0.0263063	*
			Ratio of nucellus to endosperm area (6 DAP)	3.41307e-05	***
Figure 6h	two-tailed Student’s t test	WT vs zmnac11-1;zmnac29-1	Relative expression of AED1	0.0149066	*
Figure 6i	two-tailed Student’s t test	WT vs zmnac11-1;zmnac29-1	Relative expression of SER1	0.012804	*
Figure 7b	one-way ANOVA	WT vs zmnac11-2	Hundred kernel weight	4.81651e-09	***
		WT vs zmnac29-1		1.37441e-07	***
		WT vs zmexpb15-3		1.477e-08	***
		WT vs zmnac11-2;zmexpb15-3		2.23848e-11	***
		WT vs zmnac29-1;zmexpb15-3		8.16046e-10	***
		WT vs zmnac11-2;zmnac29-1		5.19995e-08	***
		WT vs zmnac11-2;zmnac29-1;zmexpb15-3		9.30819e-23	***
		zmnac11-2 vs zmnac29-1		0.14	ns
		zmnac11-2 vs zmexpb15-3		0.47	ns
		zmnac11-2 vs zmnac11-2;zmexpb15-3		0.18	ns
		zmnac11-2 vs zmnac29-1;zmexpb15-3		0.07	ns
		zmnac11-2 vs zmnac11-2;zmnac29-1		0.06	ns
		zmnac11-2 vs zmnac11-2;zmnac29-1;zmexpb15-3		8.08722e-08	***
		zmnac29-1 vs zmexpb15-3		0.18	ns
		zmnac29-1 vs zmnac11-2;zmexpb15-3		0.34	ns
		zmnac29-1 vs zmnac29-1;zmexpb15-3		0.4	ns
		zmnac29-1 vs zmnac11-2;zmnac29-1		0.34	ns
		zmnac29-1 vs zmnac11-2;zmnac29-1;zmexpb15-3		4.58392e-09	***
		zmexpb15-3 vs zmnac11-2;zmexpb15-3		0.23	ns
		zmexpb15-3 vs zmnac29-1;zmexpb15-3		0.11	ns
		zmexpb15-3 vs zmnac11-2;zmnac29-1		0.09	ns
		zmexpb15-3 vs zmnac11-2;zmnac29-1;zmexpb15-3		1.38981e-07	***
		zmnac11-2;zmexpb15-3 vs zmnac29-1;zmexpb15-3		0.2	ns
		zmnac11-2;zmexpb15-3 vs zmnac11-2;zmnac29-1		0.18	ns
		zmnac11-2;zmexpb15-3 vs zmnac11-2;zmnac29-1;zmexpb15-3		2.31584e-14	***
		zmnac29-1;zmexpb15-3 vs zmnac11-2;zmnac29-1		0.41	ns
		zmnac29-1;zmexpb15-3 vs zmnac11-2;zmnac29-1;zmexpb15-3		1.4153e-14	***
		zmnac11-2;zmexpb29-1 vs zmnac11-2;zmnac29-1;zmexpb15-3		7.85191e-12	***
Figure 7c	two-tailed Student’s t test	WT vs zmnac11-1;zmnac29-1	Relative expression of ZmEXPB15	0.00698355	**
Supplementary Figure 4	one-way ANOVA	Hap1 vs Hap2	Relative expression of ZmEXPB15	0.049	*
Supplementary Figure 5e	two-tailed Student’s t test	NT1 vs OE1	Relative expression of ZmEXPB15	0.000448997	***
		NT2 vs OE2		0.00153348	**
		NT3 vs OE3		0.0021316	**
Supplementary Figure 6a	one-way ANOVA	NT1/Zheng58 vs OE1/Zheng58	Kernel length	4.95463e-22	***
		NT1/6WC vs OE1/6WC		0.049	*
		NT1/Chang7-2 vs OE1/Chang7-2		0.281724	ns
		NT1/DAN340 vs OE1/DAN340		0.337862	ns
Supplementary Figure 6b	one-way ANOVA	NT1/Zheng58 vs OE1/Zheng58	Kernel width	0.15	ns
		NT1/6WC vs OE1/6WC		5.68749e-05	***
		NT1/Chang7-2 vs OE1/Chang7-2		2.46894e-39	***
		NT1/DAN340 vs OE1/DAN340		5.61969e-16	***
Supplementary Figure 6d	one-way ANOVA	NT1/Zheng58 vs OE1/Zheng58	Ear length	0.0809791	ns
		NT1/6WC vs OE1/6WC		0.116932	ns
		NT1/Chang7-2 vs OE1/Chang7-2		0.414883	ns
		NT1/DAN340 vs OE1/DAN340		0.147503	ns
Supplementary Figure 6e	one-way ANOVA	NT1/Zheng58 vs OE1/Zheng58	Ear diameter	0.0611411	ns
		NT1/6WC vs OE1/6WC		0.00335899	**
		NT1/Chang7-2 vs OE1/Chang7-2		0.0952853	ns
		NT1/DAN340 vs OE1/DAN340		0.0327198	*
Supplementary Figure 6f	one-way ANOVA	Zheng58/NT1 vs OE1/Zheng58	Hundred kernel weight	0.301798	ns
		6WC/NT1 vs 6WC/OE1		0.30269	ns
		Chang7-2/NT1 vs Chang7-2/OE1		0.0285921	*
		DAN340/NT1 vs DAN340/OE1		0.366341	ns
Supplementary Figure 8b	two-tailed Student’s t test	WT1 vs KO1	Ratio of nucellus to endosperm area	0.041	*
		NT1 vs OE1		0.000922391	***
Supplementary Figure 8e	two-tailed Student’s t test	HKW9Mc vs HKW9V671	Evans blue (4 DAP)	0.000275557	***
			Evans blue (6 DAP)	4.80397e-05	***
Supplementary Figure 8f	two-tailed Student’s t test	NT1 vs OE1	Evans blue (2 DAP)	9.15479e-11	***
			Evans blue (4 DAP)	0.00167583	**
Supplementary Figure 11e	one-way ANOVA	WT vs zmnac11-2	Hundred kernel weight	0.00399293	**
		WT vs zmnac29-2		0.016	*
		zmnac11-2 vs zmnac29-2		0.11	ns
Supplementary Figure 11f	one-way ANOVA	WT vs zmnac11-2	Kernel length	0.029	*
		WT vs zmnac29-2		0.011	*
		zmnac11-2 vs zmnac29-2		0.360605	ns
Supplementary Figure 11g	one-way ANOVA	WT vs zmnac11-2	Kernel width	2.0342e-48	***
		WT vs zmnac29-2		3.99415e-12	***
		zmnac11-2 vs zmnac29-2		4.97079e-21	***
Supplementary Figure 11i	one-way ANOVA	WT vs zmnac29-3	Hundred kernel weight	4.25036e-11	***
Supplementary Figure 11j	one-way ANOVA	WT vs zmnac29-3	Kernel length	8.15392e-29	***
Supplementary Figure 11k	one-way ANOVA	WT vs zmnac29-3	Kernel width	0.00959415	**
Supplementary Figure 12a	two-tailed Student’s t test	WT vs zmnac29-3	Relative expression of ZmNAC11	5.50225e-05	***
Supplementary Figure 13b	one-way ANOVA	WT/nac vs nac/WT	Hundred kernel weight	3.94085e-19	***

## Sheet: Fig.1
Fig. 1 Source data
	Fig. 1b			Fig. 1c			Fig. 1d			Fig. 1e			Fig. 1f			Fig. 1g					Fig. 1i									Fig. 1j			Fig. 1l			Fig. 1m
No.	Kernel length			Kernel width			Hundred kernel weight			Ear weight			Hundred kernel weight of F1			Hundred kernel weight of F2					2 DAP		4 DAP		6 DAP		8 DAP			Relative expression	Hundred kernel weight		Hundred kernel weight			Hundred kernel weight
	HKW9Mc	HKW9V671		HKW9Mc	HKW9V671		HKW9Mc	HKW9V671		HKW9Mc	HKW9V671		HKW9Mc/HKW9V671	HKW9V671/HKW9Mc		HKW9Mc/HKW9Mc	HKW9Mc/HKW9V671	HKW9V671/HKW9Mc	HKW9V671/HKW9V671		HKW9Mc	HKW9V671	HKW9Mc	HKW9V671	HKW9Mc	HKW9V671	HKW9Mc	HKW9V671					Hap1	Hap2		WT1	zmexpb15-1	zmexpb14-1;zmexpb15-1
1	8.94	11.06		7.73	8.03		22.92	21.72		62.25	56.38		22.2375	21.36		23.51	22.84	24.02	21.56		5.1	2.27	44.94	25.81	99.73	18.9	110.66	26.35		0.115118	20.7342		19.9572	16.7232		20.87	18.77	15.76
2	10.91	10.76		6.82	6.21		23.26	21.81		62.3	56.53		22.2533	22.88		24.07	23.61	24.22	22.13		4.92	2.16	51.63	28.44	106.89	23.59	103.97	15.24		0.157787	22.2667		20.0193	16.848		21.07	18.7753	17.19
3	10	8.79		8.18	8.03		23.52	22.15		64.82	56.83		22.2632	22.24		24.488	24.15	24.39	22.67		7.16	1.99	46.85	24.76	98.36	24.08	137.19	16.45		0.19	25.6676		20.1346	16.9228		21.17	19.07	17.92
4	10.61	10.3		7.58	7.58		23.57	22.1818		65.07	57.06		22.5778	22.97		25.63	24.33	25.23	23.1											0.194917	17.6975		20.1956	17.3681		21.1882	19.09	18.28
5	9.54	10.15		8.03	6.97		23.5889	22.2222		66.66	57.18		22.63	23.29		25.78	24.33	25.24	23.14											0.23613	20.7148		20.2475	17.5839		22.13	19.3	18.34
6	9.24	10.45		7.58	8.18		23.59	22.26		67.14	57.41		22.6782	21.51		26.23	24.76	25.33	23.67											0.257414	21.8732		20.3664	17.8125		22.175	19.47	18.69
7	9.09	10.91		7.58	5.91		23.7674	22.26		67.67	58.18		22.73	20.75		26.56	25	25.62	23.73											0.414499	22.102		20.6342	17.8125		22.18	19.57	18.8
8	10.61	10.15		7.58	6.82		23.85	22.43		69.37	59		22.8333	21.88		26.78	25.01	25.71	23.8											0.419515	21.5761		20.8101	17.8714		22.21	19.8778	20.06
9	9.09	10.45		7.73	6.51		24	22.45		69.44	59.4		23.1125	23.07		26.92	25.14	25.8	24.27											0.434167	20.9731		20.9978	17.8836		23.09	19.94	20.99
10	9.85	10.76		7.88	6.36		24.09	22.66		69.84	59.48		23.2667	21.3		26.93	25.17	25.81	24.32											0.442939	19.674		21.3455	18.3411		23.1	20.12	21.24
11	10.3	9.09		7.27	7.42		24.2062	22.72		70	59.6		23.3263	22.8765		27.07	25.48	26	24.5											0.443235	20.2475		21.6383	18.396		23.1	20.32	21.59
12	10	9.54		8.64	7.12		24.31	22.73		70.62	59.67		23.39	23.77		27.18	25.87	26.51	24.66											0.53	21.8637		21.6719	18.4113		23.15	20.4	22.22
13	9.85	10		7.58	6.21		24.35	22.75		71.46	59.8		23.4769	22.7		27.74	26.15	26.52	25.16											0.555813	21.4279		21.7237	18.5119		23.19	20.97	23.04
14	10	9.54		8.33	6.82		24.53	22.87		71.54	60		23.5862	22.22		27.97	26.2	26.52	25.2											0.576537	22.194		21.8637	18.5272		23.28	20.98	24.01
15	10.91	10.61		7.88	5.45		24.61	23.02		72.13	61.34		23.6133	23.4634		27.99	26.28	26.6	25.22											0.578412	21.2235		22.1142	18.7401		23.36	21.2989	24.17
16	10.76	10.15		6.36	7.58		24.78	23.0769		73.19	61.66		23.6778	23.3099		28.29	26.36	26.7	25.57											0.674939	18.6644		22.1508	18.7657		23.4	21.4	24.18
17	9.54	10		8.48	7.73		24.93	23.08		73.63	61.89		23.7385	24.1333		29.2	26.39	26.76	25.61											0.777887	20.9105		22.1752	18.8017		23.81	21.4082	24.19
18	10.15	11.06		7.12	7.58		25.0845	23.32		74.75	63.6		24.087	23.4394		30.07	26.46	26.9	25.7											0.847683	19.804		22.2563	18.8664		24.15	21.46	25.48
19	9.85	9.54		8.64	8.33		25.18	23.33		77.92	63.73		24.2353	24.41			26.49	26.92	25.72											1	18.3411		22.2697	19.1799		24.17	21.6737	25.63
20	8.94	9.24		7.27	6.82		25.22	23.36		80.37	63.91		24.2877	22.6579			26.5	26.92	25.82											1.17125	21.2794		22.7449	19.1801		24.4211	21.68	25.77
21	10.91	9.24		8.64	7.12		25.27	23.38		82.1	65.58		24.4286	22.23			26.58	26.93	25.92											1.18779	19.0132		22.8169	19.3385		24.62	21.69	25.82
22	10.91	12.27		7.58	7.42		25.3091	23.55		83	66.56		24.4396	23.44			26.58	27	26.18											1.19747	23.0964		23.1938	19.4361		24.76	21.87	26.29
23	10.61	9.85		8.03	8.18		25.4	23.6333		83.01	67.6		24.5814	22.15			26.66	27.57	26.3											1.21392	22.4226		23.3447	19.4463		24.87	22.59
24	10.61	8.94		9.54	7.73		25.49	23.64		84.64	68.6		24.6	23.72			26.66	27.66	26.69											1.24	20.1956		23.746	19.4806		25.03	22.8372
25	10.3	10.76		8.33	7.73		25.49	23.64		85.85	69.04		24.8667	22.12			26.68	28.03	26.72											1.4125	23.7308		23.8101	19.4806		25.07	22.97
26	10	10.76		7.58	6.36		25.58	23.68		86.16	69.09		25.125	23.37			26.93	28.19	26.89											1.42477	22.956		23.8772	19.5195		25.22	23.274
27	11.06	10.45		9.09	6.21		25.89	23.69		88.69	69.59		25.27	23.35			27.02	28.29	26.99											1.53071	22.1935		24.0085	19.5459		25.25	23.32
28	10.15	10		8.03	7.88		25.9	23.85		89.88	70.27		25.32	23.46			27.03	28.44	27.12											1.57597	18.8017		24.2645	19.6466		25.7722	23.7
29	10.61	9.85		7.88	7.12		25.93	24.07		90.39	72.21		25.78	22.84			27.07	28.47	27.6											1.59657	16.848		24.4851	19.674		26
30	11.06	9.39		7.12	7.73		26.06	24.08		91.52	72.34		25.7835	22.72			27.78	28.78	27.87											1.62725	23.2935		24.5171	19.7189		26.04
31	8.79	10.61		8.18	7.27		26.12	24.16		91.62	72.6		26.0769	22.11			27.83	28.92	28.28											1.64196	25.1997		25.0027	19.8753		26.1042
32	11.21	11.36		8.18	8.03		26.17	24.26		92.17	72.66		26.1935	21.48			27.96													1.89176	20.3352		25.1229	19.8756		26.66
33	9.24	9.85		7.73	6.82		26.28	24.29		92.82	73.39			23.19			28.25													1.92939	21.7725		25.2192	19.9386		27.06
34	10.15	9.54		8.18	7.73		26.33	24.3214		93.8	73.54			24.4944			28.49													1.94314	21.9861		25.3473	19.9572
35	10	10.61		8.64	7.58		26.41	24.3387		94.87	74.03			23.55			29.39													1.94618	23.5069		25.8311	20.0523
36	11.06	9.7		7.42	8.48		26.41	24.36		98.4	74.49			22.81																2.14216	20.7855		26.1191	20.0543
37	9.7	9.85		7.27	6.97		26.5294	24.4222		102.24	75.85			22.03																2.15449	17.3681		26.4137	20.0706
38	9.85	10.3		8.03	7.58		26.8	24.4308		103.5	75.91			23																2.16233	20.1956		26.8724	20.1956
39	10.91	10.3		7.73	6.97			24.46			75.98			22.78																2.27689	21.8244		27.3153	20.1956
40	11.06	9.85		8.64	6.97			24.68			76.15			22.61																2.41438	23.1938		27.6563	20.3329
41	9.85	10.61		8.18	7.73			24.81			76.41			24.625																2.42989	18.396			20.3663
42	10	9.85		7.42	6.67																									2.43616	19.4361			20.373
43	9.7	10.91		7.58	7.88																									2.47618	24.611			20.4339
44	8.94	10.15		7.12	7.58																									2.51268	22.5103			20.4339
45	11.36	10		7.88	8.33																									2.58564	17.145			20.4427
46	9.85	9.85		6.97	7.42																									2.63323	22.102			20.5098
47	10.91	9.85		8.64	7.58																									2.75153	25.8311			20.5677
48	10.45	9.39		7.58	7.73																									2.76531	25.6235			20.6722
49	10.15	9.85		7.88	7.27																									2.85134	26.2085			20.708
50	9.7	9.24		7.88	7.12																									2.88486	23.746			20.7342
51	10.3	8.64		6.82	7.88																									2.89886	22.1142			20.7407
52	8.79	10.91		7.88	6.97																									2.93689	22.4497			20.7568
53	10.76	10.3		8.03	6.36																									2.96794	25.628			20.7576
54	9.85	10.91		8.33	7.73																									2.97774	22.2941			20.7855
55	9.09	10.61		7.12	7.73																									3.17437	20.1072			20.9105
56	10	10.3		8.94	6.67																									3.19868	26.6345			20.9105
57	8.79	10.91		8.03	8.48																									3.35115	22.3704			20.9612
58	11.51	10.76		6.36	6.82																									3.35244	24.3646			20.9731
59	11.06	9.39		5.91	6.97																									3.43629	24.6629			20.9795
60	10.76	10.3		7.73	7.73																									3.45287	27.1836			20.9924
61	9.85	10.91		8.18	7.27																									3.52787	27.3818			21.0037
62	10.45	10.76		8.18	5.91																									3.53159	22.6144			21.0296
63	9.54	9.24		8.48	7.12																									3.56133	24.4231			21.0568
64	9.85	10.15		8.03	7.12																									3.76686	24.5635			21.0649
65	10.76	10.61		8.18	6.51																									3.88314	22.3403			21.1488
66	11.06	10.61		7.88	7.12																									4.19228	24.5372			21.2235
67	10.61	10.15		7.42	6.67																									4.25328	24.3945			21.2474
68	10.91	8.33		8.33	7.58																									4.56517	21.3871			21.3028
69	8.94	10.3		7.73	7.58																									4.6726	22.3429			21.3358
70	9.7	11.21		7.73	6.51																									4.71317	22.1752			21.337
71	11.06	10.15		8.33	6.67																									5.15472	23.7514			21.3871
72	9.39	10		7.42	6.97																									5.25366	24.6148			21.4065
73	9.85	10.45		7.27	6.51																									5.41995	25.4358			21.4476
74	10.76	10		6.51	6.36																									6.29616	20.8101			21.4553
75	10.76	9.54		7.12	7.42																									8.65635	27.3153			21.5407
76	10.3	10.76		7.58	6.51																													21.5712
77	10.76	9.7		7.27	7.88																													21.5761
78	8.94	10.45		7.27	7.58																													21.6005
79	8.18	10.45		7.27	7.12																													21.6122
80	11.21	10		7.73	7.58																													21.6254
81	10.61	9.54		7.27	7.12																													21.7284
82	10.76	9.85		8.64	6.97																													21.7664
83	10.3	10.76		8.18	6.67																													21.8396
84	11.97	10.3		7.12	6.97																													21.8732
85	10.15	10		8.18	6.51																													21.9196
86	10.91	8.48		6.82	7.73																													21.9434
87	10.45	11.21		7.58	6.51																													22.0522
88	11.06	9.85		7.58	8.18																													22.102
89	10.61	10.45		8.94	7.88																													22.102
90	11.36	11.21		6.82	6.21																													22.102
91	10.45	10.15		7.58	7.12																													22.1294
92	8.79	10		8.18	7.73																													22.1447
93	10.61	9.85		7.73	6.97																													22.1965
94	10.45	10.15		7.58	8.18																													22.2087
95	10.61	9.54		8.64	7.88																													22.2667
96	10.15	10.76		7.88	6.67																													22.3403
97	9.85	9.7		7.73	6.97																													22.3403
98	10.15	9.39		6.82	8.03																													22.3403
99	8.64	10.45		8.33	7.73																													22.3429
100	11.06	9.85		8.48	7.42																													22.3704
101	10.45	10.15		7.12	6.67																													22.4226
102	10.91	10.45		7.12	7.27																													22.4497
103	10.15	9.7		7.27	6.51																													22.4588
104	9.85	9.85		7.58	6.97																													22.5155
105	10.15	10		8.03	7.88																													22.5528
106	10.76	9.24		8.33	6.82																													22.5748
107	10.76	11.51		7.58	6.51																													22.5786
108	10.3	9.7		8.03	7.58																													22.5786
109	10.91	10.15		7.88	7.73																													22.5786
110	10.45	8.64		7.42	7.58																													22.5786
111	9.39	10.45		8.64	7.42																													22.5786
112	10	10.15		8.64	6.82																													22.5786
113	10.45	11.36		8.18	7.58																													22.6499
114	10.61	10.45		8.18	6.97																													22.7273
115	10.61	11.06		8.03	6.82																													22.7303
116	11.06	10.15		7.58	8.79																													22.8169
117	10.76	10.3		7.88	7.12																													22.8169
118	10.61	8.94		6.21	6.82																													22.881
119	11.36	9.85		7.12	6.97																													22.9011
120	10.91	10.61		8.18	7.12																													22.9713
121	10.3	9.54		6.97	7.27																													23.0048
122	8.94	11.06		8.03	8.33																													23.0388
123	9.09	9.7		7.88	7.27																													23.0552
124	10.45	8.33		7.42	7.27																													23.0574
125	11.51	9.24		7.88	7.27																													23.0735
126	10	8.64		9.09	7.88																													23.0937
127	10.91	10.3		7.42	8.48																													23.1439
128	11.97	10.45		8.33	6.06																													23.1573
129	10.61	10		9.39	7.58																													23.2935
130	9.85	10.3		7.12	7.27																													23.2935
131	11.21	9.7		7.42	7.27																													23.3032
132	10.3	9.24		7.58	6.82																													23.3056
133	11.21	8.79		9.09	7.88																													23.3068
134	9.09	9.09		7.58	7.58																													23.3678
135	8.94	10.3		8.03	6.67																													23.4471
136	11.06	10.61		8.03	6.67																													23.5069
137	10.76	9.7		7.42	7.27																													23.5318
138	9.54	8.79		7.42	7.42																													23.5318
139	10.45	10.76		8.33	6.97																													23.5318
140	10.45	10.61		7.58	5.61																													23.5318
141	10.45	10.91		6.51	7.12																													23.5356
142	10	10.45		7.27	7.27																													23.5734
143	10.91	10.15		7.42	7.42																													23.5941
144	10.3	10.15		7.27	8.18																													23.624
145	9.7	8.64		6.97	7.42																													23.6301
146	9.85	10.15		7.73	7.27																													23.6417
147	10.3	8.94		7.73	7.42																													23.6759
148	10	9.24		7.58	6.97																													23.7702
149	10.45	9.24		7.88	8.18																													23.8361
150	8.48	9.39		7.88	7.27																													23.8482
151	11.21	9.85		8.33	7.42																													23.8697
152	10.15	9.09		7.12	8.03																													23.8741
153	10.15	11.51		8.03	7.73																													23.8985
154	9.09	10.76		8.03	6.82																													24.0085
155	10.15	10		8.48	7.42																													24.0085
156	10.3	8.79		8.79	7.42																													24.0085
157	11.06	10.76		7.27	6.51																													24.0085
158	9.85	10.15		7.88	6.51																													24.0388
159	10.91	10		7.58	8.18																													24.0459
160	10.61	9.85		8.33	7.58																													24.0785
161	10.76	10.45		7.73	7.58																													24.1084
162	10.61	11.97		6.67	6.51																													24.2468
163	10.76	10.76		7.58	6.82																													24.2468
164	8.48	10		7.73	7.88																													24.2511
165	9.7	10.3		9.09	6.82																													24.3276
166	11.51	8.79		7.58	8.03																													24.3316
167	10.45	10.3		6.51	8.33																													24.3646
168	10	9.39		7.88	7.73																													24.3957
169	10.15	10.45		7.58	7.58																													24.3987
170	10.15	10.15		7.27	6.51																													24.4851
171	10	9.54		6.82	7.27																													24.611
172	10.15	10.91		8.33	6.97																													24.6367
173	9.7	10.61		7.73	6.97																													24.6519
174	10.91	9.85		7.42	7.27																													24.9617
175	10.15	10		7.27	7.42																													25.0454
176	10.45	8.64		6.97	7.12																													25.1997
177	10.45	10.15		7.73	7.58																													25.6005
178	10.15	9.7		6.97	6.36																													26.529
179	10.3	10		7.12	7.12																													27.3448
180	10.15	8.48		6.51	7.42																													27.8643
181	10.61	10.76		7.58	7.88
182	11.21	9.24		7.12	8.03
183	10.45	10.45		7.73	8.03
184	9.85	10.76		7.88	7.12
185	9.85	10.3		8.48	8.48
186	11.36	10.45		7.88	6.82
187	10.91	10.3		7.27	7.58
188	9.39	9.54		7.88	7.58
189	8.79	10.45		8.18	7.42
190	9.85	10		8.79	6.67
191	12.57	9.7		6.97	7.12
192	10.45	9.39		8.18	7.42
193	9.24	9.7		7.88	7.27
194	11.51	8.79		8.03	7.58
195	10.3	9.39		7.12	6.67
196	10.45	10.15		8.64	7.58
197	10.91	10.61		8.18	6.51
198	10.3	10.3		7.42	7.42
199	10.3	9.39		8.33	8.48
200	9.54	8.79		7.12	6.97
201	8.48	10.45		8.03	6.97
202	10	9.54		9.24	7.42
203	10.61	10.3		5.91	7.73
204	10.15	8.48		7.27	7.73
205	10.15	10.91		7.58	6.67
206	9.54	9.7		7.58	7.88
207	9.39	10.15		8.18	7.88
208	10.61	9.24		9.24	7.58
209	10.61	10.15		6.82	6.51
210	8.79	9.7		7.88	6.82
211	9.85	9.39		9.09	8.48
212	11.21	9.85		7.42	7.12
213	9.24	11.21		7.27	7.27
214	11.06	10.76		8.03	7.42
215	8.79	9.85		7.88	8.18
216	10.3	10.91		7.73	7.58
217	10.15	10.91		7.12	7.58
218	10.45	10.3		6.51	6.51
219	10	11.36		7.42	7.12
220	10.15	10		7.58	7.27
221	10.15	9.54		7.42	7.42
222	10.45	9.54		8.79	7.73
223	10.15	10		6.67	7.27
224	10.76	10.3		8.03	7.12
225	10.3	9.24		7.73	7.42
226	10.45	10.45		7.12	7.58
227	9.09	11.06		8.18	6.82
228	10	10.3		7.27	7.12
229	10.91	10.76		9.09	7.73
230	10.61	11.06		7.42	7.58
231	9.54	10.3		8.79	7.58
232	10.91	10.15		7.73	7.42
233	10	8.33		8.03	7.58
234	9.7	10.3		7.58	6.67
235	9.54	9.09		7.88	8.94
236	9.85	10.3		6.82	7.27
237	9.7	9.54		7.27	7.88
238	9.7	9.54		7.88	7.88
239	10.76	9.7		8.94	7.88
240	10.15	9.09		8.03	7.58
241	10.91	11.06		6.82	7.27
242	10.3	8.64		6.82	7.42
243	10.3	10.3		9.09	6.67
244	10.91	10.15		6.51	7.42
245	10.91	8.79		7.42	7.73
246	9.85	10.15		7.27	7.58
247	10.45	10.45		8.64	7.27
248	9.09	10.3		7.88	7.88
249	10.61	11.06		6.97	8.18
250	9.09	11.06		8.94	5.91
251	9.39	10.76		8.03	7.42
252	10.45	9.54		7.88	7.88
253	10.45	9.7		8.64	7.88
254	9.85	10		7.27	6.82
255	9.85	9.85		7.27	8.03
256	10.91	10.15		7.88	6.51
257	8.48	9.85		8.64	8.03
258	11.06	9.09		8.64	6.97
259	10.91	11.06		6.82	7.42
260	10.3	10.61		7.12	7.27
261	11.21	9.54		8.48	8.48
262	10.15	8.94		6.82	8.03
263	10.3	10.45		7.88	7.42
264	10.91	10.45		7.42	6.67
265	9.39	10.3		8.03	7.42
266	9.09	10.15		7.88	7.27
267	10.3	10.3		7.27	6.67
268	10	9.24		7.12	7.73
269	10.3	10		7.88	7.12
270	10.61	8.48		5.91	8.18
271	9.09	11.36		7.73	7.27
272	9.7	9.85		7.73	8.03
273	10.3	10.61		8.03	7.27
274	10.76	8.48		6.67	7.42
275	10.3	10.45		6.82	6.67
276	11.06	9.09		7.42	8.33
277	10.91	10.45		8.03	8.03
278	10	10.76		8.94	7.58
279	10	8.79		7.12	6.97
280	9.54	10.76		8.33	7.27
281	9.24	10.61		7.58	8.18
282	11.67	9.39		6.97	6.67
283	10.76	9.39		7.73	6.82
284	9.39	11.06		8.03	5.76
285	10.61	10.3		8.48	7.73
286	10.45	9.54		7.27	7.88
287	11.21	10.76		8.18	7.58
288	10.61	9.85		8.03	8.33
289	10.15	9.54		8.94	6.82
290	9.85	10.3		7.73	7.27
291	9.39	10		8.18	7.42
292	10.15	10.3		6.36	6.21
293	10	10.3		7.58	8.03
294	8.79	9.85		8.18	7.27
295	10.91	10.3		7.88	6.67
296	9.09	10.45		8.03	6.36
297	10.45	8.33		6.82	6.97
298	9.24	9.54		7.42	7.58
299	9.85	10.45		7.58	7.42
300	10.61	10.15		8.48	7.42
301	11.67	10.15		7.27	7.27
302	9.7	9.09		8.03	7.88
303	8.79	11.36		8.03	7.73
304	10.61	9.54		7.27	7.73
305	9.24	10.15		8.03	7.12
306	10	9.39		7.88	7.88
307	11.21	10.61		7.12	8.79
308	9.09	9.24		8.03	6.82
309	10.3	10.45		7.42	6.82
310	8.79	10.3		8.03	8.48
311	11.06	10.76		7.27	6.67
312	8.33	9.24		7.58	7.42
313	9.85	9.09		8.03	7.27
314	10.76	10.15		6.97	7.12
315	8.94	9.85		8.64	6.97
316	10.45	10		7.73	6.82
317	12.27	9.39		8.48	7.12
318	10.61	8.79		7.12	7.88
319	10.61	10.15		6.67	6.51
320	9.85	10.3		6.67	6.51
321	9.85	10.45		8.03	7.88
322	9.7	10.76		8.48	6.51
323	10.45	10.3		8.33	8.03
324	11.36	10.45		8.48	8.79
325	10.15	10.45		8.48	6.97
326	11.51	10.45		9.09	8.18
327	11.06	9.54		7.73	8.48
328	9.85	9.54		7.73	7.42
329	9.39	10.3		8.18	6.67
330	10.15	11.36		7.27	6.97
331	10.76	9.54		8.18	7.27
332	9.39	9.7		8.18	8.64
333	10.15	10.3		6.82	6.36
334	10	10.45		6.97	7.42
335	10.3	9.24		7.58	7.12
336	10.15	10.45		8.64	7.58
337	10.45	10.76		6.82	7.12
338	10.45	10.76		6.97	7.88
339	11.67	9.85		8.03	7.27
340	10.15	9.39		7.42	7.73
341	8.79			7.42
342	9.7			7.58
343	11.36			6.67
344	10.15			7.42
345	10.3			7.58
346	10.91			5.45
347	10.45			7.27
348	10			6.97
349	9.7			7.27
350	9.85			7.42
351	9.85			7.88
352	10.15			7.58
353	9.54			7.58
354	10			7.27
355	9.85			8.03
356	11.51			7.88
357	9.85			7.73
358	11.06			7.88
359	10.15			6.51
360	9.85			6.97
361	10			7.42
362	10.15			7.88
363	8.94			8.64
364	10.15			8.64
365	9.85			7.27
366	9.7			7.58
367	10.61			8.18
368	10.61			7.73
369	10.15			7.12
370	9.09			8.64
371	10.15			7.27
372	11.21			8.18
373	10			7.88
374	8.94			8.48
375	11.21			7.27
376	10.3			7.27
377	10.3			8.03
378	9.09			7.88
379	10.15			8.03
380	11.06			7.12
381	10.3			7.73
382	10.3			6.67
383	11.36			6.82
384	10.61			7.27
385	9.39			8.18
386	10			7.42
387	10.76			7.73
388	9.85			8.33
389	11.06			7.27
390	11.36			8.48
391	11.51			7.58
392	10.61			7.73
393	10.15			6.67
394	10			7.12
395	10			8.33
396	10.76			8.03
397	10.61			7.12
398	9.24			8.18
399	9.24			7.88
400	10.15			8.33
401	10.91			8.18
402	11.36			8.03
403	10.15			6.82
404	10.45			9.09
405	11.21			8.18
406	10.3			8.18
407	10.91			8.79
408	10			7.27
409	10.91			7.88
410	11.36			6.51
411	10.91			7.58
412	10			7.27
413	11.21			8.64
414	10.76			8.18
415	11.36			8.33
416	10.61			7.88
417	9.24			7.88
418	10			7.88
419	11.06			7.88
420	10.45			6.51
421	9.85			7.42
422	10.45			8.48
423	10.76			8.03
424	10.3			6.97
425	8.94			8.48
426	10			8.03
427	10.61			7.27
428	8.94			7.27
429	10.3			7.73
430	10.15			7.73
431	11.06			8.33
432	10.91			7.12
433	8.64			7.88
434	8.64			7.73
435	10.76			7.58
436	9.7			7.88
437	9.24			7.42
438	8.79			7.27
439	10.91			7.42
440	10.45			7.88
441	9.7			7.88
442	10.61			6.97
443	10.76			8.33
444	9.54			7.58
445	10.76			7.42
446	10.15			8.03
447	10.45			7.73
448	9.24			7.58
449	10.91			6.82
450	11.82			8.18
451	10.91			7.88
452	10.61			8.18
453	10.76			7.88
454	9.7			7.73
455	10.15			6.82
456	9.7			7.12
457	10.91			8.03
458	11.36			6.82
459	10.76			8.48
460	10.91			8.03

## Sheet: Fig.2
Fig. 2 Source data
No.	Fig. 2g							Fig. 2h							Fig. 2i							Fig. 2p							Fig. 2q							Fig. 2r							Fig. 2t
	Hundred kernel weight							Kernel length							Kernel width							Hundred kernel weight							Kernel length							Kernel width							Hundred kernel weight
	WT1	KO1	WT2	KO2	WT3	KO3		WT1	KO1	WT2	KO2	WT3	KO3		WT1	KO1	WT2	KO2	WT3	KO3		NT1	OE1	NT2	OE2	NT3	OE3		NT1	OE1	NT2	OE2	NT3	OE3		NT1	OE1	NT2	OE2	NT3	OE3		NT1/Zheng58	OE1/Zheng58	NT1/6WC	OE1/6WC	NT1/Chang7-2	OE1/Chang7-2	NT1/DAN340
1	20.42	17.14	22.6772	22.186	23.15	21.68		9.54	8.64	8.03	8.03	9.85	10.76		7.58	7.12	5.91	7.58	7.42	7.27		22.4242	24.7927	23.05	26.64	21.15	25.16		8.03	8.48	8.18	8.64	8.18	8.64		5.76	6.06	6.21	6.36	5.61	6.06		45.57	47.07	42.15	44.44	40.09	40.99	35.73
2	21.2	17.76	23.105	21.7702	30.19	23.98		10.76	7.12	9.09	8.64	9.39	7.42		6.82	6.82	6.67	6.67	6.67	7.12		22.6757	24.8431	23.12	27.22	21.24	25.25		8.03	8.64	8.18	8.64	8.18	8.64		5.76	6.06	6.21	6.51	5.76	6.21		46.25	47.2	42.86	44.6	40.46	41.63	36.06
3	21.4	18.6	24.6918	22.092	27.69	28.23		11.06	9.39	8.64	9.85	9.85	9.24		8.03	6.36	8.33	5.61	6.82	6.97		22.6769	25.15	23.21	27.91	21.28	25.77		8.18	8.64	8.33	8.79	8.18	8.64		5.91	6.06	6.36	6.67	5.76	6.36		46.84	47.56	44.55	45.16	40.69	42.02	36.65
4	21.52	19.61	24.2536	22.0694	32.39	20.82		9.7	9.85	8.94	8.18	10	9.7		7.73	7.42	7.73	7.58	7.58	7.58		22.7105	25.23	23.56	28.23	22.27	26.1233		8.18	8.64	8.33	8.79	8.18	8.64		6.06	6.21	6.36	6.82	5.91	6.36		46.91	47.59	45.15	45.35	40.85	42.36	36.71
5	21.69	19.89	23.9524	20.335	29.62	24.92		7.88	8.64	8.33	7.27	9.7	8.79		7.58	7.58	8.18	6.67	8.18	7.12		23.03	25.5811	23.71	29.27	22.4	26.5692		8.18	8.79	8.33	8.94	8.33	8.79		6.06	6.21	6.36	6.97	5.91	6.36		47.07	47.77	45.43	45.56	41	42.55	36.73
6	22.97	20.76	24.0404	20.1588	30	19.7969		10.45	8.03	9.39	8.64	9.54	9.09		8.18	6.36	6.21	7.27	8.79	6.67		23.1	25.61	23.71	29.58	22.4348	26.6351		8.18	8.79	8.33	8.94	8.33	8.79		6.21	6.21	6.36	6.97	6.06	6.51		47.09	47.87	45.65	45.83	41.25	42.65	36.78
7	23.3	21.38	22.7472	24.49	25.56	24.725		8.94	7.42	9.24	7.73	10	7.12		7.42	6.36	7.42	6.97	7.73	7.12		23.16	25.6957	24.08	29.65	22.46	27		8.33	8.94	8.33	8.94	8.33	8.79		6.21	6.36	6.36	6.97	6.06	6.51		47.4	48.2	47.02	46.38	41.29	42.66	37.42
8	23.32	21.4	23.2318	22.159	29.03	19.3556		8.48	9.09	9.39	8.79	8.48	9.85		7.58	6.06	6.51	7.73	6.67	8.64		23.3662	25.71	24.16	30.11	22.53	27.15		8.33	8.94	8.33	8.94	8.33	8.79		6.21	6.36	6.36	6.97	6.06	6.51		47.5	48.32	47.2	46.94	41.47	42.99	38.56
9	23.67	21.81	23.2606	22.0124	26.91	22.4		9.39	7.42	9.09	9.39	9.54	7.88		6.51	6.67	7.42	7.73	6.97	7.27		23.4405	25.74	24.73	31.19	23.08	27.19		8.33	8.94	8.33	8.94	8.33	8.94		6.36	6.51	6.36	6.97	6.06	6.51		47.68	48.39	47.28	47.29	41.78	43.16	38.94
10	23.68	21.92	23.2566	23.18	26.83	22.7		9.09	10.15	8.64	7.27	9.85	9.54		7.12	5.91	7.58	6.97	7.42	7.12		23.47	25.93	24.78	31.51	23.51	27.9		8.33	8.94	8.33	8.94	8.33	8.94		6.36	6.51	6.51	7.12	6.06	6.51		47.74	48.4	47.42	47.4	41.89	43.4	39.55
11	23.68	22.38	22.903	22.662	29.2429	25.1061		8.48	9.39	9.54	9.39	9.85	10.61		7.58	6.97	7.12	7.12	7.42	8.18		23.61	26.26	24.82	31.61	23.59	28.72		8.33	9.09	8.48	9.09	8.33	8.94		6.36	6.51	6.51	7.12	6.21	6.67		47.79	48.45	47.85	47.53	42.6	43.65	39.8
12	23.69	22.92	22.7626	24.675	24.67	24.92		9.24	8.18	9.24	7.58	9.54	8.48		7.27	6.82	6.82	7.58	7.58	7.73		23.76	26.5	25.47	31.71	23.64	28.9		8.48	9.09	8.48	9.09	8.33	8.94		6.51	6.67	6.51	7.12	6.21	6.67		47.81	48.49	48.14	47.57	42.64	44.16	39.85
13	23.77	23.18	21.3026	24.6622	25.19	22.41		11.06	8.48	8.79	8.33	11.21	10.15		8.48	6.51	7.12	6.67	7.58	7.73		23.8214	26.8023	25.85	33.08	23.65	28.9		8.48	9.09	8.48	9.09	8.33	8.94		6.51	6.67	6.51	7.12	6.21	6.67		48.02	48.93	48.19	48.56	43.42	44.39	40.36
14	24.15	23.32	21.4566	23.3892	30.22	25.65		8.03	7.58	9.09	9.85	9.7	9.24		7.42	6.21	8.03	6.67	7.42	7.42		23.95	27.23	26.26		23.67	29.18		8.48	9.09	8.48	9.09	8.48	8.94		6.51	6.67	6.51	7.12	6.21	6.67		48.55	49.57	48.9	49.18	43.81	44.57	40.42
15	24.4	23.53	24.3062	23.4556	24.35	26.6304		9.39	8.79	9.09	8.94	8.64	9.85		7.58	6.21	8.64	7.58	7.42	6.97		24.17	27.34	26.31		23.84	29.2		8.48	9.09	8.48	9.09	8.48	8.94		6.51	6.82	6.51	7.12	6.21	6.67		48.62	49.69	48.91	49.33	44.15	44.64	40.76
16	24.56	23.59	24.3754	22.9436	22.434	22.04		9.39	9.09	8.64	8.03	9.54	10		7.88	8.18	7.88	7.12	8.03	8.64		24.25	27.7	26.35		23.92	29.35		8.48	9.24	8.48	9.09	8.48	8.94		6.51	6.82	6.51	7.12	6.21	6.67		48.97	49.87	49.16	49.38	44.34	44.91	41.1
17	24.71	24.1	24.2502	23.1736	24.6296			10	10.3	8.79	8.79	10.15	10.91		8.03	6.97	7.27	6.82	6.67	8.64		24.27	27.85	26.88		23.97	29.48		8.48	9.24	8.48	9.24	8.48	9.09		6.51	6.82	6.51	7.12	6.21	6.67		49	49.9	50.45	49.45	45.18	44.93	41.12
18	24.73	24.11	24.14	24.3594	26.9091			9.85	9.7	10	8.94	9.39	9.09		6.67	7.27	5.91	6.51	7.88	7.12		24.31	27.88	27.1		24.03			8.48	9.24	8.48	9.24	8.48	9.09		6.51	6.82	6.51	7.12	6.21	6.67		49.08	49.94	51.64	49.56	45.25	44.99	41.3
19	25.23	24.27	25.11	23.8508	26.15			7.88	9.39	9.85	8.79	8.48	9.85		6.82	7.27	7.42	7.27	7.73	6.51		24.37	28.23	27.23		24.26			8.48	9.24	8.48	9.24	8.48	9.09		6.51	6.82	6.51	7.27	6.21	6.67		49.8	50.04	52.3	49.67		45.21
20	25.23	24.3	25.1648		28.1379			10.15	9.09	8.33	7.58	8.94	9.39		6.51	5.45	7.42	7.27	6.97	6.97		24.4328	28.381	27.23		24.51			8.64	9.24	8.48	9.24	8.48	9.09		6.51	6.82	6.67	7.27	6.21	6.67		49.85	50.21		50.38		45.43
21	25.5	24.33	25.5318		25.3			9.24	9.24	8.79	8.79	10.3	8.18		7.88	6.36	6.67	7.58	7.42	7.88		24.5	28.5495	27.39		24.522			8.64	9.39	8.48	9.24	8.48	9.09		6.51	6.82	6.67	7.27	6.21	6.82		49.94	50.52		50.48		45.7
22	25.56	24.38	25.099		28.0769			11.51	9.54	9.09	9.54	9.7	8.94		6.21	7.58	7.88	7.12	7.12	8.18		24.96	28.65	27.55		24.56			8.64	9.39	8.48	9.24	8.48	9.09		6.67	6.97	6.67	7.27	6.21	6.82		50	51.1		50.69		45.76
23	25.73	24.45	24.4106		26.69			8.79	8.94	9.24	8.03	10.61	9.24		6.82	6.06	6.51	7.58	7.27	7.42		25.3146		27.6737		24.58			8.64	9.39	8.48	9.24	8.48	9.09		6.67	6.97	6.67	7.27	6.21	6.82		50.35	51.4		50.72		45.85
24	25.8	25.09	24.1466		26.2697			9.54	9.09	9.54	9.09	9.85	9.85		8.03	6.82	7.73	6.67	6.51	6.82		25.3615		28.04		25			8.64	9.39	8.64	9.24	8.48	9.24		6.67	6.97	6.67	7.27	6.36	6.82		50.78	51.47		50.75		46.03
25	25.81				29.76			10.45	10.15	8.94	10.76	11.36	8.18		5.76	8.79	6.97	6.06	7.27	6.67		25.5227		28.95		25.21			8.64	9.39	8.64	9.39	8.48	9.24		6.67	6.97	6.67	7.27	6.36	6.82		50.83	51.68		51.03		46.34
26	25.94				29.21			9.24	7.58	9.7	7.42	9.54	10.45		7.58	6.82	6.06	6.82	6.97	7.27		25.821		29.05		25.24			8.64	9.39	8.64	9.39	8.48	9.24		6.67	6.97	6.67	7.27	6.36	6.82			51.88		52.04
27	26.02				26.35			10	8.94	10	7.27	8.79	8.18		6.06	7.27	7.42	6.67	7.42	6.36		25.84		29.29		25.45			8.64	9.39	8.64	9.39	8.48	9.24		6.67	7.12	6.67	7.27	6.36	6.82			52.02		52.06
28	26.08				26.47			9.24	10.15	8.94	8.33	10.76	8.64		7.73	8.33	7.88	6.82	6.51	6.67		25.98				26.4			8.64	9.54	8.64	9.39	8.48	9.24		6.67	7.12	6.67	7.27	6.36	6.82			52.04		52.52
29	26.3				26.3636			9.7	9.54	9.54	8.48	9.24	10.15		6.97	7.58	7.27	7.27	7.12	7.27						26.43			8.64	9.54	8.64	9.39	8.48	9.24		6.67	7.12	6.67	7.27	6.36	6.82					53.26
30	26.4							8.33	9.09	9.7	8.94	7.73	9.85		8.03	5.61	7.27	7.73	7.12	6.82						26.72			8.79	9.54	8.64	9.39	8.48	9.24		6.67	7.12	6.67	7.27	6.36	6.82					53.78
31	26.44							9.7	9.7	9.24	8.94	9.54	7.58		7.58	6.82	6.97	6.97	6.97	6.97						26.75			8.79	9.54	8.64	9.39	8.48	9.24		6.67	7.12	6.67	7.27	6.36	6.82
32	26.6							8.48	9.09	8.79	8.64	10	9.85		6.82	5.76	7.88	7.58	7.73	8.64						26.83			8.79	9.54	8.64	9.39	8.48	9.24		6.67	7.12	6.67	7.27	6.36	6.82
33	26.64							8.48	9.85	9.7	8.48	9.7	10.61		6.67	6.36	7.58	7.12	7.27	8.33						27.12			8.79	9.54	8.64	9.39	8.48	9.24		6.67	7.27	6.67	7.27	6.36	6.82
34	26.68							9.7	9.54	8.94	9.24	9.39	9.39		7.42	6.67	7.58	6.67	6.97	6.97						27.23			8.79	9.7	8.64	9.54	8.64	9.24		6.67	7.27	6.82	7.27	6.36	6.97
35	26.82							10	8.79	9.54	9.24	9.54	9.39		7.58	7.73	8.33	7.58	7.27	8.33						27.42			8.79	9.7	8.64	9.54	8.64	9.24		6.67	7.27	6.82	7.27	6.36	6.97
36								8.94	9.24	9.7	8.64	10.45	8.79		6.97	6.82	8.33	7.42	6.97	8.18									8.79	9.7	8.64	9.54	8.64	9.24		6.82	7.42	6.82	7.27	6.36	6.97
37								9.24	9.24	9.24	8.79	11.36	8.03		7.27	6.82	7.27	7.58	6.67	6.97									8.79	9.7	8.64	9.54	8.64	9.39		6.82	7.42	6.82	7.27	6.51	6.97
38								10.15	8.94	9.09	7.42	10.45	8.48		7.73	6.51	6.97	7.42	6.97	6.36									8.79	9.7	8.64	9.54	8.64	9.39		6.82	7.42	6.82	7.27	6.51	6.97
39								8.03	8.94	8.64	7.88	9.85	11.36		7.42	7.27	7.58	7.42	6.67	7.58									8.79	9.7	8.64	9.54	8.64	9.39		6.82	7.42	6.82	7.42	6.51	6.97
40								8.94	8.33	9.09	8.03	10	9.09		7.58	6.21	7.88	6.82	8.03	6.97									8.79	9.7	8.79	9.54	8.64	9.39		6.82	7.42	6.82	7.42	6.51	6.97
41								10.3	9.24	9.24	8.33	9.24	8.79		8.03	8.64	7.58	6.82	6.67	6.82									8.79	9.7	8.79	9.54	8.64	9.39		6.82	7.42	6.82	7.42	6.51	6.97
42								9.39	10.61	9.39	9.24	10.15	10		7.12	6.67	8.03	7.58	6.97	7.58									8.94	9.85	8.79	9.54	8.64	9.39		6.82	7.42	6.82	7.42	6.51	6.97
43								9.54	8.94	9.85	8.79	10.15	9.24		7.73	6.67	7.42	6.67	6.82	7.12									8.94	9.85	8.79	9.54	8.64	9.39		6.82	7.42	6.82	7.42	6.51	6.97
44								10	9.39	8.48	8.94	9.39	10.45		8.18	7.88	7.88	6.36	6.97	7.12									8.94	9.85	8.79	9.54	8.64	9.39		6.82	7.42	6.82	7.42	6.51	6.97
45								8.79	7.42	9.24	8.33	9.24	8.94		7.27	6.67	8.64	7.42	7.42	6.82									8.94	9.85	8.79	9.54	8.64	9.39		6.82	7.42	6.82	7.42	6.51	7.12
46								10.45	10	10.3	8.48	10.45	9.85		7.73	8.03	7.58	7.58	7.27	7.12									9.09	9.85	8.79	9.7	8.64	9.39		6.82	7.58	6.82	7.42	6.51	7.12
47								9.54	9.09	8.79	8.33	8.18	8.64		7.42	6.67	6.82	6.97	7.27	6.36									9.09	9.85	8.79	9.7	8.64	9.39		6.82	7.58	6.82	7.42	6.51	7.12
48								9.09	9.39	9.39	8.64	10.45	9.85		7.12	7.58	7.27	7.27	8.18	6.67									9.09	9.85	8.79	9.7	8.64	9.39		6.82	7.58	6.82	7.42	6.51	7.12
49								9.09	9.54	8.64	8.03	11.06	10.3		7.88	6.36	8.64	7.27	7.42	7.73									9.09	9.85	8.79	9.7	8.64	9.54		6.82	7.58	6.82	7.42	6.51	7.12
50								8.79	9.54	9.7	9.24	8.79	8.94		7.73	5.76	7.88	8.48	7.12	8.03									9.09	10	8.79	9.7	8.64	9.54		6.97	7.58	6.82	7.42	6.51	7.12
51								9.54	8.33	8.18	8.79	9.7	9.7		6.82	7.88	7.42	6.97	7.42	7.27									9.09	10	8.79	9.7	8.64	9.54		6.97	7.58	6.82	7.42	6.51	7.12
52								9.54	10.3	8.94	8.94	10.91	8.48		7.58	8.33	7.27	6.67	6.36	6.67									9.09	10	8.79	9.7	8.64	9.54		6.97	7.73	6.82	7.42	6.51	7.12
53								9.24	9.85	10.3	9.24	9.24	8.64		7.42	6.36	7.42	7.73	6.97	7.73									9.24	10	8.79	9.7	8.64	9.54		6.97	7.73	6.97	7.42	6.51	7.12
54								10	7.73	8.94	8.03	11.36	8.79		7.73	6.97	7.73	7.42	7.27	8.03									9.24	10	8.79	9.7	8.64	9.54		6.97	7.73	6.97	7.42	6.51	7.12
55								10.61	8.64	8.18	8.33	10	8.33		7.27	7.12	7.88	7.27	6.82	7.58									9.24	10	8.79	9.7	8.64	9.54		6.97	7.73	6.97	7.58	6.51	7.12
56								9.85	8.48	8.79	8.64	9.85	8.03		8.33	7.12	6.67	8.03	7.27	7.12									9.24	10.15	8.94	9.7	8.64	9.54		6.97	7.73	6.97	7.58	6.51	7.12
57								8.94	10.61	8.48	8.33	10	8.18		8.03	7.27	7.42	7.73	7.73	7.88									9.24	10.15	8.94	9.7	8.64	9.54		6.97	7.73	6.97	7.58	6.51	7.12
58								9.09	9.24	8.48	9.09	9.85	7.73		8.64	8.18	7.73	7.12	7.88	7.12									9.24	10.15	8.94	9.7	8.64	9.54		6.97	7.73	6.97	7.58	6.51	7.12
59								8.33	9.09	9.85	8.64	9.24	8.79		7.12	7.73	8.64	7.42	7.42	7.42									9.24	10.15	8.94	9.7	8.64	9.54		6.97	7.88	6.97	7.58	6.51	7.12
60								8.64	10.15	9.54	8.03	10.91	8.79		7.58	7.12	6.82	6.36	5.76	6.82									9.24	10.15	8.94	9.7	8.64	9.54		6.97	7.88	6.97	7.58	6.51	7.12
61								8.94	9.09	8.33	8.18	10.15	8.48		6.51	5.91	7.12	7.58	7.58	6.82									9.24	10.15	8.94	9.7	8.64	9.54		6.97	7.88	6.97	7.58	6.51	7.12
62								8.64	11.06	9.09	8.79	9.7	8.94		7.88	5.76	7.88	6.36	6.82	8.18									9.24	10.15	8.94	9.7	8.79	9.54		6.97	7.88	6.97	7.58	6.51	7.12
63								9.54	9.24	8.79	7.27	8.79	7.58		7.12	6.06	8.18	6.82	6.97	7.42									9.24	10.15	8.94	9.7	8.79	9.54		6.97	7.88	6.97	7.58	6.51	7.12
64								8.64	7.88	8.79	8.48	9.54	8.79		7.58	7.12	6.97	7.42	7.42	7.58									9.24	10.3	8.94	9.7	8.79	9.54		6.97	7.88	6.97	7.58	6.51	7.12
65								10.91	9.24	9.85	8.18	10.15	10		7.88	6.67	6.97	7.42	8.03	7.58									9.24	10.3	8.94	9.85	8.79	9.54		6.97	7.88	6.97	7.58	6.51	7.27
66								10.91	10.45	8.48	8.79	11.51	8.03		8.18	6.67	7.73	6.82	7.27	7.12									9.24	10.3	8.94	9.85	8.79	9.54		6.97	8.03	6.97	7.58	6.51	7.27
67								10.61	10.45	7.73	9.24	8.48	9.09		7.88	6.97	6.97	7.58	7.42	6.82									9.39	10.3	8.94	9.85	8.79	9.7		6.97	8.03	6.97	7.58	6.51	7.27
68								10.61	8.79	10.45	7.88	11.06	9.54		8.18	6.67	7.73	6.97	7.12	7.12									9.39	10.45	8.94	9.85	8.79	9.7		6.97	8.03	6.97	7.58	6.51	7.27
69								9.39	9.24	8.64	7.73	9.54	9.54		7.88	7.12	7.12	7.12	7.58	8.33									9.39	10.45	8.94	9.85	8.79	9.7		6.97	8.03	6.97	7.58	6.67	7.27
70								9.7	9.54	8.94	9.09	9.09	9.24		7.42	7.27	7.73	6.82	7.27	8.33									9.39	10.45	8.94	9.85	8.79	9.7		6.97	8.03	6.97	7.58	6.67	7.27
71								9.7	10.45	9.09	10.3	11.06	10.15		6.97	6.97	7.12	7.73	6.51	7.42									9.39	10.45	8.94	9.85	8.79	9.7		6.97	8.03	6.97	7.58	6.67	7.27
72								9.85	9.24	8.64	7.58	7.88	8.94		8.33	6.82	7.42	6.82	7.58	6.36									9.39	10.45	8.94	9.85	8.79	9.7		6.97	8.03	6.97	7.58	6.67	7.27
73								8.94	8.48	8.64	8.48	8.33	9.09		8.48	6.51	8.03	7.42	7.88	6.82									9.39	10.45	8.94	9.85	8.79	9.7		6.97	8.03	6.97	7.58	6.67	7.27
74								10.45	9.54	9.7	8.18	9.54	8.18		8.48	7.42	7.27	6.67	8.03	6.82									9.39	10.61	8.94	9.85	8.79	9.7		6.97	8.03	6.97	7.58	6.67	7.27
75								10.61	10	7.73	8.33	9.39	8.79		6.21	6.97	7.42	6.82	8.18	6.97									9.39	10.61	8.94	9.85	8.79	9.7		6.97	8.03	6.97	7.58	6.67	7.27
76								10	9.39	8.48	9.09	10.61	7.88		7.42	7.42	8.18	7.42	8.33	6.97									9.39	10.61	8.94	9.85	8.79	9.7		7.12	8.03	6.97	7.58	6.67	7.27
77								11.36	7.73	9.39	8.94	9.54	8.33		6.67	6.97	7.42	7.27	7.12	6.82									9.39	10.61	8.94	9.85	8.79	9.7		7.12	8.03	6.97	7.58	6.67	7.27
78								8.79	7.73	9.54	9.09	10.45	8.94		8.03	6.82	6.82	7.12	8.03	6.51									9.39	10.61	8.94	9.85	8.79	9.7		7.12	8.03	6.97	7.58	6.67	7.27
79								9.24	7.58	9.85	9.85	10.3	8.18		7.73	6.97	5.91	6.67	7.12	7.12									9.39	10.76	8.94	9.85	8.79	9.7		7.12	8.18	6.97	7.58	6.67	7.27
80								8.48	8.33	8.79	8.03	10	8.18		8.33	6.36	7.42	5.3	7.58	7.27									9.39	10.76	8.94	9.85	8.79	9.7		7.12	8.18	6.97	7.73	6.67	7.27
81								9.09	8.48	8.94	7.42	9.09	8.94		6.51	6.67	7.88	6.51	8.03	8.33									9.39	10.76	8.94	9.85	8.79	9.7		7.12	8.18	6.97	7.73	6.67	7.27
82								11.06	8.18	9.54	7.42	10.76	8.94		8.48	7.27	7.12	5.76	7.27	6.97									9.39	10.91	8.94	9.85	8.79	9.7		7.12	8.33	6.97	7.73	6.67	7.27
83								9.24	7.88	8.79	8.03	10.3	9.24		7.27	7.12	7.58	5.76	6.97	6.97									9.39	11.06	8.94	9.85	8.79	9.7		7.12	8.33	6.97	7.73	6.67	7.27
84								9.24	9.85	8.48	7.73	8.48	9.85		7.42	6.67	8.03	6.97	7.73	7.12									9.39	11.06	8.94	9.85	8.79	9.7		7.12	8.33	6.97	7.73	6.67	7.27
85								9.39	8.94	9.24	7.88	8.79	9.54		6.82	7.58	8.33	6.82	6.97	8.33									9.39	11.06	8.94	9.85	8.79	9.7		7.12	8.33	6.97	7.73	6.67	7.27
86								8.48	7.58	8.48	8.64	9.7	9.24		7.58	7.27	7.27	6.97	8.18	6.82									9.39	11.06	8.94	9.85	8.79	9.7		7.12	8.48	6.97	7.73	6.67	7.42
87								10.3	8.64	8.64	7.73	8.79	8.79		7.42	7.42	7.12	6.51	7.12	7.58									9.39	11.21	8.94	9.85	8.79	9.7		7.12	8.48	6.97	7.73	6.67	7.42
88								9.85	8.64	8.18	8.48	12.12	7.88		8.18	7.73	7.58	6.51	8.03	7.42									9.39	11.21	8.94	9.85	8.79	9.85		7.12	8.64	6.97	7.73	6.67	7.42
89								9.54	8.33	8.79	8.64	8.64	9.54		7.73	7.42	7.58	7.12	6.67	6.82									9.39	11.21	8.94	9.85	8.79	9.85		7.12	8.64	7.12	7.73	6.67	7.42
90								9.85	9.54	8.48	7.88	9.54	8.03		7.73	6.51	8.03	5.91	7.58	7.12									9.39	11.21	8.94	9.85	8.79	9.85		7.12	8.79	7.12	7.73	6.67	7.42
91								10.45	7.42	8.94	8.94	9.09	8.79		7.58	6.82	8.48	7.58	6.97	7.27									9.54	11.36	9.09	10	8.79	9.85		7.12	8.94	7.12	7.73	6.67	7.42
92								9.39	8.64	8.94	7.73	9.39	8.48		8.33	5.76	8.03	6.06	7.58	7.58									9.54	11.82	9.09	10	8.79	9.85		7.12	9.09	7.12	7.73	6.67	7.42
93								10.15	8.18	8.94	8.64	11.21	9.7		8.18	7.73	7.27	7.12	7.27	6.51									9.54	11.97	9.09	10	8.79	9.85		7.12	9.09	7.12	7.73	6.67	7.42
94								9.7	7.73	8.94	6.97	11.67	9.24		7.88	6.36	8.33	6.82	7.12	7.42									9.54	12.12	9.09	10	8.79	9.85		7.12	9.09	7.12	7.73	6.67	7.42
95								9.7	8.79	8.48	8.64	10.91	8.33		7.58	7.27	6.97	6.67	6.67	7.42									9.54		9.09	10	8.79	9.85		7.12		7.12	7.73	6.67	7.42
96								10.3	9.09	9.7	8.64	9.09	10.61		6.67	8.03	6.21	6.51	7.58	8.18									9.54		9.09	10	8.79	9.85		7.12		7.12	7.73	6.67	7.42
97								10.76	8.48	8.18	8.03	9.09	9.54		8.33	7.58	7.27	6.67	8.18	7.12									9.54		9.09	10	8.79	9.85		7.12		7.12	7.73	6.67	7.42
98								10.45	9.24	8.64	8.48	9.09	8.79		8.48	7.58	6.82	5.76	7.88	7.58									9.54		9.09	10	8.79	9.85		7.12		7.12	7.73	6.67	7.42
99								8.48	9.09	9.09	8.64	9.54	8.79		7.88	6.82	7.27	6.82	7.58	7.73									9.54		9.09	10	8.94	9.85		7.12		7.12	7.73	6.82	7.42
100								10.76	7.12	8.03	8.33	9.7	9.7		6.67	6.82	7.27	7.27	7.42	7.58									9.54		9.09	10	8.94	9.85		7.27		7.12	7.73	6.82	7.42
101								9.24	8.64	8.33	8.18	11.06	8.48		7.12	7.27	7.12	6.21	8.03	6.82									9.54		9.09	10	8.94	9.85		7.27		7.12	7.73	6.82	7.42
102								10.3	8.64	9.24	8.48	9.09	10.15		8.33	7.42	7.73	6.51	8.64	6.36									9.7		9.09	10	8.94	9.85		7.27		7.12	7.73	6.82	7.42
103								9.09	7.73	10.45	8.94	10.61	8.33		7.73	6.21	6.67	6.97	6.82	7.42									9.7		9.09	10	8.94	9.85		7.27		7.12	7.88	6.82	7.42
104								9.24	9.7	9.09	7.58	11.51	9.24		9.09	6.06	8.03	6.36	7.12	6.67									9.7		9.09	10	8.94	9.85		7.27		7.12	7.88	6.82	7.42
105								11.82	8.94	8.79	7.58	9.24	9.24		7.12	6.67	6.67	7.12	7.58	8.18									9.7		9.09	10	8.94	9.85		7.27		7.12	7.88	6.82	7.42
106								10	8.64	8.48	8.33	11.36	8.79		7.27	7.12	6.67	7.58	7.58	7.73									9.7		9.09	10	8.94	9.85		7.27		7.12	7.88	6.82	7.42
107								10.76	8.33	8.94	7.42	10.45	9.7		6.67	7.42	8.03	6.67	5.76	7.27									9.7		9.09	10	8.94	9.85		7.27		7.12	7.88	6.82	7.42
108								10.15	7.88	9.39	8.94	9.09	9.7		8.03	7.73	7.58	7.27	7.42	7.88									9.7		9.09	10	8.94	9.85		7.27		7.12	7.88	6.82	7.42
109								10.45	8.18	8.94	7.58	8.64	8.94		8.03	7.27	7.27	6.82	8.33	8.48									9.7		9.09	10	8.94	9.85		7.27		7.12	7.88	6.82	7.42
110								9.85	8.48	9.54	8.94	10	10.76		6.67	6.67	7.58	6.21	6.51	6.21									9.7		9.09	10.15	8.94	10		7.27		7.12	7.88	6.82	7.42
111								9.85	9.09	8.79	8.18	10.15	10.61		7.42	6.06	7.42	5.91	7.73	7.58									9.7		9.09	10.15	8.94	10		7.27		7.12	7.88	6.82	7.58
112								11.36	9.85	8.64	7.88	11.36	8.94		7.42	6.97	7.58	6.97	8.03	7.58									9.7		9.09	10.15	8.94	10		7.27		7.12	7.88	6.82	7.58
113								10.45	8.18	9.39	8.94	10.45	9.39		7.42	7.73	6.97	6.21	8.03	8.03									9.7		9.09	10.15	8.94	10		7.27		7.12	7.88	6.82	7.58
114								10.61	8.64	8.94	9.24	10.91	9.54		6.82	6.97	8.33	7.27	5.91	7.27									9.7		9.09	10.15	8.94	10		7.27		7.12	7.88	6.82	7.58
115								11.36	8.33	8.94	8.94	10.45	9.85		7.42	7.42	8.03	6.82	6.67	6.67									9.7		9.09	10.15	8.94	10		7.27		7.12	7.88	6.82	7.58
116								8.94	9.39	9.24	8.64	10	8.64		8.33	6.06	7.88	5.76	8.18	7.58									9.7		9.09	10.15	8.94	10		7.27		7.12	7.88	6.82	7.58
117								9.24	9.85	9.09	7.27	9.09	8.18		7.73	7.42	7.42	7.12	7.12	6.97									9.7		9.09	10.15	8.94	10		7.27		7.12	7.88	6.82	7.58
118								8.79	8.48	8.64	8.18	10.61	9.09		8.03	7.12	7.12	6.97	6.67	8.33									9.7		9.09	10.15	8.94	10		7.27		7.12	7.88	6.82	7.58
119								10.45	10	8.94	8.48	9.39	7.88		8.18	6.97	6.97	6.97	8.64	7.58									9.7		9.09	10.15	8.94	10		7.27		7.12	7.88	6.82	7.58
120								8.18	9.85	8.94	7.58	7.88	11.51		8.18	5	6.67	6.97	7.73	7.12									9.7		9.09	10.15	8.94	10		7.42		7.12	7.88	6.82	7.58
121								8.94	9.39	9.39	7.58	9.54	9.39		7.88	6.67	6.97	5.76	6.97	7.27									9.7		9.09	10.15	8.94	10		7.42		7.12	7.88	6.82	7.58
122								9.24	8.79	8.94	7.73	9.85	8.64		8.94	7.27	6.67	6.82	6.36	6.97									9.7		9.09	10.15	8.94	10		7.42		7.12	7.88	6.82	7.58
123								8.64	9.39	8.94	8.18	9.54	10		6.82	6.82	7.42	6.82	7.88	8.33									9.7		9.24	10.15	8.94	10		7.42		7.12	7.88	6.82	7.58
124								9.24	7.42	8.64	8.03	8.64	11.06		7.88	6.82	6.97	6.51	6.97	7.88									9.7		9.24	10.15	8.94	10		7.42		7.12	7.88	6.82	7.58
125								9.85	8.03	8.48	8.48	10.61	10.45		6.97	6.97	6.97	6.67	7.12	6.82									9.7		9.24	10.15	8.94	10		7.42		7.12	7.88	6.82	7.58
126								8.94	9.24	8.64	8.79	9.09	8.94		7.27	6.82	6.82	6.97	8.03	7.42									9.85		9.24	10.15	8.94	10		7.42		7.12	7.88	6.82	7.58
127								9.7	8.03	8.79	8.18	8.18	8.03		7.88	7.73	6.97	5.61	7.12	7.42									9.85		9.24	10.15	8.94	10		7.42		7.12	7.88	6.82	7.58
128								9.54	9.7	8.94	8.18	8.48	7.73		8.18	6.36	7.42	5.76	7.27	6.97									9.85		9.24	10.15	8.94	10		7.42		7.12	7.88	6.82	7.58
129								11.21	9.24	8.94	7.58	10.15	8.64		8.64	7.42	6.67	6.51	7.42	7.42									9.85		9.24	10.3	8.94	10		7.42		7.12	8.03	6.82	7.58
130								9.24	10	9.39	8.03	8.94	9.54		7.73	6.67	6.21	7.12	7.27	8.03									9.85		9.24	10.3	8.94	10		7.42		7.12	8.03	6.82	7.58
131								9.7	9.39	8.18	8.79	10.15	9.24		6.51	6.21	6.51	6.67	6.82	8.03									9.85		9.24	10.3	8.94	10		7.42		7.27	8.03	6.82	7.58
132								9.85	9.7	7.88	6.97	10.15	8.18		6.51	7.12	6.51	6.51	6.97	7.73									9.85		9.24	10.3	8.94	10		7.42		7.27	8.03	6.82	7.58
133								9.85	8.79	8.79	7.88	9.39	7.58		7.42	6.36	7.12	6.21	6.97	7.12									9.85		9.24	10.3	8.94	10		7.42		7.27	8.03	6.82	7.58
134								8.64	8.94	8.48	8.64	10.61	9.09		8.33	6.97	6.82	6.21	8.48	6.82									9.85		9.24	10.3	8.94	10.15		7.42		7.27	8.03	6.82	7.58
135								8.03	7.88	8.48	7.27	8.33	9.24		7.88	6.06	7.58	6.36	6.97	6.67									9.85		9.24	10.3	8.94	10.15		7.58		7.27	8.03	6.82	7.58
136								8.18	8.94	8.03	8.48	8.79	8.33		7.42	7.58	6.51	7.27	6.67	7.88									9.85		9.24	10.3	8.94	10.15		7.58		7.27	8.03	6.82	7.58
137								8.94	8.48	8.48	8.03	9.09	9.24		8.03	7.73	6.21	5.91	8.03	7.73									9.85		9.24	10.3	8.94	10.15		7.58		7.27	8.03	6.82	7.58
138								10.76	9.09	7.42	7.42	10	8.64		7.88	6.67	7.27	6.36	7.12	7.42									9.85		9.24	10.3	8.94	10.15		7.58		7.27	8.03	6.82	7.58
139								10.15	7.73	7.88	8.79	10.15	7.58		8.18	7.12	6.36	6.36	8.03	7.27									9.85		9.24	10.3	8.94	10.15		7.58		7.27	8.03	6.82	7.58
140								10	10.3	8.33	8.48	10.76	8.18		7.12	7.42	7.42	6.67	7.73	7.27									9.85		9.24	10.3	8.94	10.15		7.58		7.27	8.03	6.82	7.73
141								8.33	8.48	8.18	7.58	7.88	8.48		7.73	6.51	6.82	7.27	7.12	7.27									9.85		9.24	10.3	8.94	10.15		7.58		7.27	8.03	6.82	7.73
142								9.54	10.15	8.94	8.48	9.7	9.09		6.82	5.61	7.27	6.97	7.12	7.12									9.85		9.24	10.3	8.94	10.15		7.58		7.27	8.03	6.82	7.73
143								11.67	7.88	10	7.27	9.24	9.09		7.88	6.21	7.12	6.97	6.82	7.58									9.85		9.24	10.3	8.94	10.15		7.58		7.27	8.03	6.82	7.73
144								10.15	10	8.03	8.18	9.09	8.48		6.51	7.27	6.36	8.03	7.42	7.12									9.85		9.24	10.3	8.94	10.15		7.58		7.27	8.03	6.97	7.73
145								8.94	9.85	8.94	7.42	10.45	10		8.33	6.67	7.27	7.12	8.33	6.97									9.85		9.24	10.3	8.94	10.15		7.58		7.27	8.03	6.97	7.73
146								10	8.03	9.09	8.33	8.79	9.09		8.48	6.21	7.73	6.51	6.82	6.67									9.85		9.24	10.3	8.94	10.15		7.58		7.27	8.03	6.97	7.73
147								10	9.7	8.48	7.58	8.64	9.09		7.73	7.12	5.91	6.51	8.18	8.03									9.85		9.24	10.3	8.94	10.15		7.58		7.27	8.03	6.97	7.73
148								8.94	8.33	9.09	7.58	9.85	8.94		7.12	7.27	6.97	7.12	8.03	6.51									9.85		9.24	10.45	8.94	10.15		7.58		7.27	8.03	6.97	7.73
149								9.39	8.94	9.85	7.88	9.54	9.54		7.58	6.36	7.12	6.97	7.88	6.36									10		9.24	10.45	8.94	10.15		7.58		7.27	8.03	6.97	7.73
150								9.24	8.94	8.64	8.64	9.7	10		7.88	6.97	6.67	6.82	7.12	8.03									10		9.39	10.45	9.09	10.15		7.73		7.27	8.03	6.97	7.73
151								9.39	9.54	9.09	8.48	10.3	8.33		7.58	7.88	7.42	7.12	7.58	7.12									10		9.39	10.45	9.09	10.15		7.73		7.27	8.03	6.97	7.73
152								8.64	7.73	8.18	8.64	10.45	8.94		7.42	7.27	7.12	6.06	6.36	7.27									10		9.39	10.45	9.09	10.15		7.73		7.27	8.03	6.97	7.73
153								10.61	8.03	8.64	8.18	8.79	8.18		7.88	7.73	6.21	6.67	6.67	7.12									10		9.39	10.45	9.09	10.15		7.73		7.27	8.03	6.97	7.73
154								9.85	8.03	8.03	8.18	8.03	7.42		6.67	6.82	6.67	6.06	6.97	6.82									10		9.39	10.45	9.09	10.15		7.73		7.27	8.03	6.97	7.73
155								9.7	8.48	8.48	7.88	11.51	8.94		7.12	7.58	6.97	5.61	7.58	7.73									10		9.39	10.45	9.09	10.15		7.73		7.27	8.03	6.97	7.73
156								8.94	9.24	9.09	8.48	10.15	8.33		8.03	6.97	7.42	7.27	5.91	6.82									10		9.39	10.45	9.09	10.15		7.73		7.27	8.03	6.97	7.73
157								9.24	8.33	8.48	9.39	9.09	9.39		6.82	6.21	7.27	8.03	7.42	7.88									10		9.39	10.45	9.09	10.15		7.73		7.27	8.03	6.97	7.73
158								8.18	8.79	8.48	7.42	10.3	11.06		7.88	7.12	6.51	6.36	7.27	8.18									10		9.39	10.45	9.09	10.15		7.73		7.27	8.03	6.97	7.73
159								8.64	8.18	8.48	8.64	10.61	9.85		8.03	7.58	6.67	7.42	6.97	6.67									10		9.39	10.45	9.09	10.15		7.88		7.27	8.03	6.97	7.73
160								10.15	7.27	8.03	7.88	8.79	8.64		6.82	6.06	6.06	7.27	7.73	7.42									10		9.39	10.45	9.09	10.15		7.88		7.27	8.18	6.97	7.73
161								9.24	9.24	9.24	7.58	9.7	10		7.88	5.91	6.21	7.27	7.73	7.12									10		9.39	10.45	9.09	10.15		7.88		7.27	8.18	6.97	7.73
162								9.85	7.58	9.09	8.33	8.94	10.45		7.58	7.27	7.12	5.76	8.18	7.27									10		9.39	10.45	9.09	10.15		7.88		7.27	8.18	6.97	7.88
163								9.54	8.64	8.03	6.67	9.85	11.51		7.27	7.58	6.67	6.51	6.51	5.45									10		9.39	10.45	9.09	10.15		7.88		7.27	8.18	6.97	7.88
164								9.24	8.64	8.64	8.18	10.45	8.64		7.73	6.82	6.97	6.82	7.73	6.51									10		9.39	10.45	9.09	10.3		7.88		7.27	8.18	6.97	7.88
165								9.24	8.03	9.39	8.94	9.39	9.24		8.64	6.82	7.12	6.67	6.67	8.48									10		9.39	10.45	9.09	10.3		7.88		7.27	8.18	6.97	7.88
166								10.15	8.94	8.79	8.79	9.39	8.94		7.42	6.67	6.06	6.67	7.73	7.73									10		9.39	10.61	9.09	10.3		7.88		7.27	8.18	6.97	7.88
167								10.91	9.7	10.15	11.36	9.09	8.33		8.33	6.51	6.36	5.15	8.18	7.27									10		9.39	10.61	9.09	10.3		7.88		7.27	8.18	6.97	7.88
168								10.61	7.27	8.18	10.61	10.3	8.94		8.48	6.67	6.97	7.42	7.27	8.33									10.15		9.39	10.61	9.09	10.3		7.88		7.27	8.18	6.97	7.88
169								9.39	8.33	8.94	9.39	10.76	9.54		6.97	6.82	6.67	8.18	6.67	8.03									10.15		9.39	10.61	9.09	10.3		7.88		7.27	8.18	6.97	7.88
170								9.09	7.27	8.18	9.39	9.39	8.79		8.94	6.51	6.97	7.12	7.27	7.12									10.15		9.39	10.61	9.09	10.3		7.88		7.27	8.18	6.97	7.88
171								9.7	8.64	8.18	10.15	10.45	9.24		7.73	6.97	7.27	7.27	7.73	7.88									10.15		9.39	10.61	9.09	10.3		7.88		7.42	8.18	6.97	7.88
172								11.06	7.58	8.64	10	9.54	8.94		5.91	6.51	6.06	6.82	7.12	6.97									10.15		9.39	10.61	9.09	10.3		7.88		7.42	8.18	6.97	7.88
173								8.48	8.94	8.64	9.85	9.09	9.54		7.42	8.33	7.27	6.82	7.27	7.58									10.15		9.39	10.61	9.09	10.3		8.03		7.42	8.18	6.97	7.88
174								9.7	8.94	8.79	10.15	9.24	8.79		8.94	6.36	6.36	7.42	7.27	6.97									10.15		9.39	10.61	9.09	10.3		8.03		7.42	8.18	6.97	7.88
175								11.51	7.88	8.48	10.45	9.09	10.3		6.51	6.06	7.27	6.82	6.82	7.73									10.15		9.39	10.61	9.09	10.3		8.03		7.42	8.18	6.97	7.88
176								11.82	8.03	8.33	9.54	10.15	10.76		7.42	7.73	7.42	7.58	7.42	7.58									10.15		9.39	10.61	9.09	10.3		8.03		7.42	8.18	6.97	7.88
177								9.09	8.94	9.39	9.24	10.3	8.79		7.27	6.67	6.82	6.97	6.82	7.12									10.3		9.39	10.61	9.09	10.3		8.03		7.42	8.18	6.97	7.88
178								10	8.03	8.48	9.7	10.15	9.85		7.42	6.36	6.67	6.97	8.79	7.88									10.3		9.39	10.61	9.09	10.3		8.03		7.42	8.18	6.97	7.88
179								9.85	8.48	7.88	9.7	10.3	9.09		8.18	8.03	7.27	7.42	6.06	6.97									10.3		9.39	10.61	9.09	10.3		8.03		7.42	8.18	6.97	7.88
180								10.3	8.64	8.48	10.15	9.39	10		7.88	6.67	6.06	8.03	7.42	6.97									10.3		9.39	10.61	9.09	10.3		8.03		7.42	8.18	6.97	7.88
181								9.39	8.79	9.54	9.85	8.18	10.45		7.88	6.21	6.82	7.73	8.03	5.91									10.3		9.39	10.61	9.09	10.3		8.03		7.42	8.18	6.97	7.88
182								8.33	8.03	8.18	9.85	9.85	10		7.58	6.82	7.42	6.51	7.73	6.97									10.3		9.39	10.61	9.09	10.3		8.03		7.42	8.18	6.97	7.88
183								10.3	9.39	9.09	10	9.54	9.24		7.88	7.42	7.12	7.12	7.12	6.21									10.3		9.39	10.61	9.09	10.3		8.03		7.42	8.18	6.97	7.88
184								9.7	10.15	8.33	9.7	9.09	10.15		8.64	7.42	6.82	7.27	8.48	7.88									10.45		9.39	10.61	9.09	10.3		8.03		7.42	8.18	6.97	7.88
185								11.36	9.7	8.03	9.24	10.3	10.15		7.73	8.33	6.51	7.58	8.48	8.18									10.45		9.39	10.61	9.09	10.45		8.03		7.42	8.33	6.97	7.88
186								9.24	10.15	8.33	9.09	9.85	9.24		6.82	7.27	6.21	7.88	8.18	6.82									10.45		9.39	10.61	9.09	10.45		8.03		7.42	8.33	6.97	7.88
187								9.09	9.39	8.48	9.54	10.61	7.73		7.12	6.06	6.82	7.73	7.58	7.42									10.45		9.39	10.61	9.09	10.45		8.03		7.42	8.33	6.97	7.88
188								8.03	8.48	8.79	9.85	11.36	8.48		6.97	6.67	6.51	7.73	8.64	8.18									10.45		9.39	10.76	9.09	10.45		8.18		7.42	8.33	6.97	8.03
189								8.79	9.85	8.18	10.45	11.06	8.79		6.82	7.42	6.82	6.51	7.27	7.58									10.45		9.54	10.76	9.09	10.45		8.18		7.42	8.33	6.97	8.03
190								10.3	10	8.64	10.45	8.18	9.39		6.67	6.82	6.82	6.82	7.27	7.58									10.45		9.54	10.76	9.09	10.45		8.18		7.42	8.33	6.97	8.03
191								10.76	9.24	8.79	10	9.39	9.54		8.18	6.51	7.73	7.58	7.73	7.58									10.45		9.54	10.76	9.09	10.45		8.18		7.42	8.33	6.97	8.03
192								9.24	8.33	8.79	9.09	8.94	8.94		8.18	6.67	6.97	6.82	6.82	6.82									10.45		9.54	10.76	9.09	10.45		8.18		7.42	8.33	6.97	8.03
193								9.24	8.79	8.79	11.36	9.24	9.39		8.18	8.18	6.06	7.88	6.36	6.36									10.45		9.54	10.76	9.09	10.45		8.18		7.42	8.33	6.97	8.03
194								9.09	8.64	8.64	9.24	8.64	8.79		7.58	7.73	6.36	7.12	6.97	7.58									10.61		9.54	10.76	9.09	10.45		8.18		7.42	8.33	6.97	8.03
195								8.18	9.54	9.09	8.94	9.09	10		7.42	8.48	6.51	7.27	7.88	7.42									10.61		9.54	10.76	9.09	10.45		8.18		7.42	8.33	6.97	8.03
196								8.48	8.48	8.33	8.94	10.3	8.64		7.27	6.82	6.67	7.42	8.18	7.27									10.61		9.54	10.76	9.09	10.45		8.18		7.42	8.33	6.97	8.03
197								10.3	9.39	9.24	10	8.03	9.54		7.58	7.88	6.97	7.73	7.42	7.27									10.61		9.54	10.76	9.09	10.45		8.18		7.42	8.33	6.97	8.03
198								11.21	10.15	9.24	9.7	8.64	8.03		8.64	7.42	7.12	7.73	7.73	7.12									10.61		9.54	10.76	9.09	10.45		8.33		7.42	8.33	6.97	8.03
199								10.15	9.24	9.09	10.3	10.3	8.79		7.73	7.27	7.42	7.88	6.97	7.73									10.76		9.54	10.76	9.09	10.45		8.33		7.42	8.33	6.97	8.03
200								10	8.18	8.03	10.3	10.15	9.54		8.18	6.51	7.42	7.58	7.58	7.88									10.76		9.54	10.76	9.09	10.61		8.33		7.42	8.33	6.97	8.03
201								9.39	9.24	8.18	10.45	10.45	8.64		7.42	6.36	6.82	6.82	6.97	7.88									10.76		9.54	10.76	9.09	10.61		8.33		7.42	8.33	6.97	8.03
202								10.61	9.54	7.73	9.24	10	10.61		8.33	7.73	6.97	7.42	7.58	7.12									10.76		9.54	10.76	9.09	10.61		8.33		7.42	8.33	6.97	8.03
203								9.7	9.7	7.42	9.7	9.54	10.15		7.88	6.67	6.36	7.12	8.03	8.18									10.91		9.54	10.76	9.09	10.61		8.33		7.42	8.33	6.97	8.03
204								10	8.94	8.18	10.3	9.24	10		7.42	7.73	7.73	6.97	7.42	6.51									10.91		9.54	10.76	9.09	10.61		8.33		7.42	8.48	6.97	8.03
205								8.94	9.7	7.73	10.76	8.94	8.03		7.27	7.42	6.97	7.27	8.03	7.12									10.91		9.54	10.76	9.09	10.61		8.33		7.42	8.48	6.97	8.03
206								11.06	9.54	8.94	9.54	10.61	8.79		7.73	7.27	8.33	7.58	7.12	7.73									11.06		9.54	10.76	9.24	10.61		8.48		7.42	8.48	6.97	8.03
207								9.7	8.94	7.58	10.15	9.7	8.79		6.97	6.97	7.42	6.97	7.73	7.42									11.21		9.54	10.76	9.24	10.61		8.64		7.42	8.48	6.97	8.03
208								9.39	9.85	8.03	10.76	8.64	10.91		6.97	6.36	7.42	7.58	7.27	6.82									11.36		9.54	10.76	9.24	10.61		8.64		7.42	8.48	6.97	8.03
209								8.94	8.64	7.27	9.54	8.33	8.03		8.64	6.67	7.12	7.42	7.27	7.42									11.51		9.54	10.91	9.24	10.61		8.94		7.42	8.48	6.97	8.03
210								9.24	9.54	8.33	9.7	8.03	7.58		8.18	7.58	7.12	6.67	8.18	7.27									11.82		9.54	10.91	9.24	10.61		8.94		7.42	8.48	6.97	8.03
211								10.45	9.85	7.73	9.39	10.61	9.7		7.88	6.36	7.42	6.82	8.03	8.18									11.97		9.54	10.91	9.24	10.61		8.94		7.42	8.48	6.97	8.03
212								9.54	9.39	7.88	9.7	8.94	9.85		7.88	6.36	7.42	6.97	7.27	6.97											9.54	10.91	9.24	10.61				7.42	8.48	6.97	8.18
213								8.79	9.54	9.24	10.3	8.18	8.03		7.88	7.27	6.97	7.12	7.12	6.67											9.54	10.91	9.24	10.61				7.42	8.48	6.97	8.18
214								9.54	8.33	8.79	9.39	8.64	9.39		7.42	6.97	7.42	6.67	7.27	7.58											9.54	10.91	9.24	10.61				7.42	8.48	6.97	8.18
215								9.85	9.39	7.88	9.85	8.64	8.79		7.27	8.03	6.67	6.51	7.88	7.73											9.54	10.91	9.24	10.61				7.42	8.48	6.97	8.18
216								10	10.3	9.24	10.15	9.24	9.09		7.42	7.27	7.42	7.12	7.12	7.12											9.54	10.91	9.24	10.61				7.42	8.48	6.97	8.18
217								9.7	8.94	7.88	9.7	9.09	8.94		7.73	7.12	7.42	7.42	6.97	7.88											9.54	10.91	9.24	10.76				7.42	8.48	6.97	8.18
218								9.54	10.61	7.58	9.39	9.09	9.7		7.73	6.51	7.88	6.82	6.97	7.12											9.54	10.91	9.24	10.76				7.42	8.48	7.12	8.18
219								9.24	7.88	8.33	8.48	9.24	9.85		7.58	6.51	7.88	7.42	6.82	6.67											9.54	10.91	9.24	10.76				7.42	8.48	7.12	8.18
220								10.3	9.24	10.3	10	8.64	9.7		7.58	8.18	8.03	6.67	7.27	7.58											9.54	10.91	9.24	10.76				7.42	8.48	7.12	8.18
221								9.39	8.33	7.58	8.79	8.94	9.24		7.88	6.97	6.97	7.42	6.51	6.82											9.54	10.91	9.24	10.76				7.42	8.64	7.12	8.18
222								9.7	8.48	8.18	10	10.45	8.48		7.73	7.58	6.51	6.82	6.51	7.42											9.54	10.91	9.24	10.76				7.42	8.64	7.12	8.18
223								10.76	9.7	8.03	10.61	8.79	9.39		8.18	7.27	7.27	7.58	6.51	6.51											9.54	10.91	9.24	10.76				7.42	8.64	7.12	8.18
224								10.45	8.33	7.42	10.15	8.33	8.94		8.18	6.82	7.12	7.42	6.51	7.27											9.54	10.91	9.24	10.76				7.42	8.64	7.12	8.18
225								8.33	8.79	8.18	10.61	8.79	8.18		7.88	7.27	7.42	7.27	7.27	7.88											9.54	10.91	9.24	10.76				7.42	8.64	7.12	8.18
226								8.79	8.33	8.18	10.61	10.15	8.79		8.03	5.91	6.67	8.18	7.12	8.18											9.54	10.91	9.24	10.76				7.42	8.64	7.12	8.18
227								9.85	9.85	7.88	10	9.39	9.39		6.97	8.18	7.42	7.12	7.27	8.18											9.54	10.91	9.24	10.76				7.42	8.64	7.12	8.18
228								8.94	8.64	8.03	10.61	9.24	10.45		6.67	7.42	6.97	6.97	7.12	6.36											9.54	11.06	9.24	10.76				7.42	8.64	7.12	8.18
229								10.15	8.64	8.48	10.61	10.3	9.24		7.73	6.97	7.27	7.58	7.12	8.33											9.54	11.06	9.24	10.76				7.42	8.64	7.12	8.18
230								9.7	10.45	8.64	10	9.24	10.3		7.58	6.97	6.82	6.51	8.79	6.82											9.54	11.06	9.24	10.76				7.42	8.64	7.12	8.18
231								8.64	7.73	8.03	8.94	9.54	7.58		7.73	7.27	7.12	7.58	7.88	7.42											9.54	11.06	9.24	10.76				7.42	8.64	7.12	8.18
232								8.48	9.09	9.7	9.54	11.21	8.33		7.42	6.51	8.33	6.67	7.42	6.67											9.54	11.06	9.24	10.76				7.42	8.64	7.12	8.18
233								8.79	8.64	8.94	10.45	10.91	10		7.88	7.27	7.73	7.42	6.97	8.03											9.54	11.06	9.24	10.76				7.42	8.64	7.12	8.18
234								8.18	10.15	8.94	9.54	11.51	8.94		7.58	6.97	8.03	7.73	6.67	6.21											9.54	11.06	9.24	10.76				7.42	8.64	7.12	8.33
235								9.09	9.54	10.15	10.15	8.18	10.45		7.27	6.67	7.42	7.12	8.33	7.12											9.54	11.06	9.24	10.76				7.58	8.64	7.12	8.33
236								10.15	8.33	9.54	10.45	9.24	9.24		7.58	6.67	6.97	6.67	8.03	7.73											9.54	11.06	9.24	10.76				7.58	8.64	7.12	8.33
237								11.82	10.3	8.94	9.85	10.15	9.39		7.58	6.51	6.97	7.42	6.97	6.67											9.7	11.06	9.24	10.91				7.58	8.79	7.12	8.33
238								9.7	10.15	7.88	9.09	11.21	9.39		6.97	7.88	7.42	6.97	8.33	8.48											9.7	11.06	9.24	10.91				7.58	8.79	7.12	8.33
239								8.79	9.7	8.64	9.7	9.7	9.54		7.58	7.58	7.58	7.42	8.33	6.51											9.7	11.06	9.24	10.91				7.58	8.79	7.12	8.33
240								9.09	11.21	9.7	11.06	9.85	9.54		9.54	7.27	8.64	7.12	8.03	6.51											9.7	11.06	9.24	10.91				7.58	8.79	7.12	8.33
241								9.39	8.48	8.48	9.85	10.76	9.24		6.82	7.88	7.12	7.27	7.42	7.12											9.7	11.21	9.24	10.91				7.58	8.79	7.12	8.33
242								10.3	8.64	9.24	9.7	11.21	9.24		7.73	6.67	8.18	7.58	7.88	7.27											9.7	11.21	9.24	10.91				7.58	8.79	7.12	8.33
243								9.39	8.79	8.94	10.3	10.3	9.7		7.42	6.51	6.67	7.58	6.51	7.42											9.7	11.21	9.24	10.91				7.58	8.79	7.12	8.33
244								8.94	9.85	8.79	9.54	10.91	8.03		7.88	7.73	7.27	7.12	7.12	6.82											9.7	11.21	9.24	10.91				7.58	8.79	7.12	8.33
245								11.36	10	8.94	10.3	9.7	11.06		7.27	7.12	7.27	6.67	6.67	7.42											9.7	11.21	9.24	10.91				7.58	8.79	7.12	8.33
246								8.94	9.09	9.39	9.85	8.33	10.15		6.97	6.51	8.03	7.12	7.12	8.18											9.7	11.21	9.24	10.91				7.58	8.79	7.12	8.33
247								8.64	9.09	9.39	9.24	9.24	10		8.03	6.82	6.67	6.97	7.42	8.03											9.7	11.21	9.24	10.91				7.58	8.79	7.12	8.33
248								9.85	9.09	7.88	10.3	9.09	9.24		7.58	7.27	7.27	6.97	7.73	8.33											9.7	11.21	9.24	10.91				7.58	8.79	7.12	8.33
249								9.54	9.09	8.79	9.39	8.94	10.45		6.36	7.73	6.97	7.27	8.03	7.12											9.7	11.21	9.24	10.91				7.58	8.79	7.12	8.33
250								8.03	8.03	10.3	9.39	8.94	9.24		7.88	6.67	6.36	6.51	7.12	7.12											9.7	11.21	9.24	10.91				7.58	8.94	7.12	8.48
251								8.64	8.18	10	9.54	10	9.24		8.03	6.67	8.48	7.12	7.88	7.27											9.7	11.21	9.24	10.91				7.58	8.94	7.12	8.48
252								9.54	8.03	9.09	10	11.06	8.94		8.33	7.42	7.42	6.82	6.97	8.03											9.7	11.36	9.24	10.91				7.58	8.94	7.12	8.48
253								9.85	10	7.73	9.54	9.85	9.39		7.58	6.51	7.42	8.18	7.88	7.12											9.7	11.36	9.24	10.91				7.58	8.94	7.12	8.48
254								9.09	8.79	10.3	8.94	8.94	9.39		7.42	6.97	8.18	5.15	7.27	7.12											9.7	11.36	9.24	11.06				7.58	8.94	7.12	8.48
255								9.85	7.42	8.33	9.39	9.39	10.3		6.97	6.82	7.73	7.73	7.12	6.97											9.7	11.36	9.24	11.06				7.58	8.94	7.12	8.48
256								11.51	9.54	8.64	9.85	8.18	9.09		6.82	6.36	7.58	8.18	6.82	6.82											9.7	11.36	9.24	11.06				7.58	8.94	7.12	8.48
257								9.54	9.54	9.39	8.33	9.09	9.85		7.27	7.12	7.58	7.88	7.42	6.21											9.7	11.51	9.24	11.06				7.58	8.94	7.12	8.48
258								10.3	8.79	9.7	9.24	8.64	9.24		7.27	7.88	8.48	6.51	7.12	7.58											9.7	11.51	9.24	11.06				7.58	8.94	7.12	8.48
259								10.15	10	8.64	9.39	8.48	10.45		7.88	6.82	7.27	6.82	8.18	8.03											9.7	11.51	9.24	11.06				7.58	9.09	7.12	8.48
260								9.85	8.03	9.09	9.39	9.39	8.48		7.73	7.12	8.48	8.33	7.27	6.06											9.7	11.51	9.24	11.06				7.58	9.09	7.12	8.48
261								9.7	9.85	8.64	9.09	8.18	11.51		6.97	7.88	6.67	7.88	8.33	6.82											9.7	11.51	9.24	11.06				7.58	9.24	7.12	8.64
262								9.54	8.18	8.33	9.54	11.06	7.73		8.48	7.27	7.58	7.73	6.67	7.73											9.7	11.51	9.24	11.06				7.58	9.24	7.12	8.64
263								9.24	8.64	8.48	9.85	8.64	8.48		7.88	6.36	6.97	8.33	6.97	7.42											9.7	11.67	9.24	11.06				7.58	9.24	7.12	8.64
264								10.45	9.09	9.39	8.79	10.3	11.06		8.48	7.88	6.97	9.09	7.58	8.18											9.7	11.67	9.24	11.06				7.58	9.24	7.12	8.64
265								8.94	8.94	8.33	9.85	9.39	8.03		6.82	6.82	7.73	7.73	7.12	6.67											9.7	11.82	9.24	11.21				7.58	9.54	7.12	8.64
266								8.79	8.94	9.24	10.15	9.09	9.39		7.58	7.88	6.67	7.73	8.03	6.97											9.7	12.12	9.24	11.21				7.58	9.54	7.12	8.64
267								11.06	7.88	9.39	10	10.45	8.79		7.27	6.82	8.48	7.73	7.73	6.97											9.7	12.27	9.24	11.21				7.58	9.54	7.12	8.64
268								9.39	9.7	9.24	9.39	9.85	9.39		7.42	6.06	7.12	8.33	6.82	7.58											9.7	12.57	9.24	11.21				7.58	9.7	7.12	8.64
269								10	9.39	8.64	9.09	9.54	9.09		7.12	6.21	7.73	6.67	7.88	7.42											9.7	12.57	9.24	11.36				7.58	9.7	7.12	8.64
270								9.09	8.64	9.85	8.18	9.24	8.79		7.73	5.76	7.12	7.73	7.42	6.06											9.7	12.57	9.24	11.51				7.58	10.15	7.12	8.79
271								9.39	9.09	10.45	9.09	11.06	8.64		7.58	6.82	7.88	7.42	7.27	6.51											9.7		9.24	11.51				7.58		7.12	8.79
272								10.3	10.3	9.09	10.45	11.36	8.33		6.97	6.82	7.58	8.03	7.42	8.18											9.7		9.24	11.51				7.58		7.12	8.79
273								10.15	9.7	9.39	9.85	11.67	8.79		6.82	7.73	7.12	8.64	7.58	7.88											9.7		9.24	11.51				7.58		7.12	8.79
274								10.3	8.18	8.94	9.39	11.06	9.09		6.82	7.73	6.51	7.12	8.03	8.79											9.7		9.24	11.51				7.58		7.12	8.79
275								9.24	7.88	10.15	9.39	9.85	9.39		7.27	7.27	7.88	6.97	7.73	6.97											9.7		9.24	11.67				7.58		7.12	8.94
276								8.79	10	9.24	9.24	10.15	8.94		6.97	6.82	7.73	7.88	7.73	6.36											9.7		9.24	11.67				7.58		7.12	8.94
277								10.76	9.24	7.88	9.7	8.64	8.03		7.58	6.36	7.42	6.97	7.58	8.33											9.7		9.24	11.82				7.58		7.12	8.94
278								10.91	8.64	9.24	8.79	10.45	9.24		7.73	7.12	8.18	7.12	7.88	7.58											9.7		9.24	11.82				7.73		7.12	8.94
279								9.39	7.12	7.73	8.94	9.54	9.39		7.88	6.97	7.12	6.82	7.27	7.42											9.7		9.24	11.82				7.73		7.12	8.94
280								8.48	9.54	9.09	10.15	10.15	8.48		6.21	6.51	7.88	7.42	7.27	6.67											9.7		9.24	11.82				7.73		7.12	8.94
281								8.03	8.18	8.03	9.7	9.24	10.15		7.27	6.06	6.97	6.97	7.42	7.73											9.7		9.39	12.12				7.73		7.12	8.94
282								9.09	8.33	10.61	9.09	8.18	8.64		7.42	6.82	8.33	8.03	7.88	7.12											9.7		9.39	12.12				7.73		7.12	9.24
283								8.33	8.79	8.94	8.48	10.3	8.79		8.03	7.12	7.58	7.73	8.64	6.51											9.7		9.39	12.12				7.73		7.12	9.24
284								7.73	8.79	8.94	8.03	11.06	8.33		6.36	6.36	7.88	7.27	7.58	7.27											9.7		9.39	12.27				7.73		7.12	9.24
285								9.54	7.58	9.39	10.15	10.45	9.39		7.73	7.42	8.03	8.18	7.42	8.79											9.7		9.39	13.18				7.73		7.12	9.24
286								8.94	8.64	9.39	9.09	9.54	8.94		7.12	7.42	8.18	7.58	7.12	7.58											9.7		9.39					7.73		7.12
287								8.94	9.09	7.58	9.54	9.85	8.48		6.67	7.12	7.12	8.48	7.88	8.64											9.7		9.39					7.73		7.12
288								8.64	9.09	10.45	9.09	9.54	8.48		7.58	7.27	8.03	9.09	8.33	8.79											9.7		9.39					7.73		7.12
289								9.09	8.64	8.94	10.91	9.7	8.79		7.58	6.06	7.73	8.33	6.36	6.67											9.7		9.39					7.73		7.12
290								7.88	7.88	10.15	10.76	9.85	9.7		7.42	6.67	7.58	7.27	6.97	8.18											9.7		9.39					7.73		7.12
291								8.03	10.76	8.79	10.3	8.94	8.94		6.82	7.42	7.27	7.12	7.88	6.97											9.7		9.39					7.73		7.12
292								7.88	7.73	9.39	8.79	9.09	8.33		6.82	6.97	7.42	8.03	7.27	6.51											9.7		9.39					7.73		7.12
293								8.03	8.03	8.18	10.45	9.7	7.88		7.58	6.82	7.42	7.58	7.27	7.88											9.7		9.39					7.73		7.12
294								7.88	8.03	9.09	8.79	8.94	10.91		6.97	7.27	7.12	8.79	8.33	8.48											9.7		9.39					7.73		7.12
295								8.03	9.09	9.54	9.39	10.76	10.61		7.58	6.21	6.97	7.12	7.42	7.88											9.85		9.39					7.73		7.12
296								8.64	8.48	8.03	8.48	8.94	7.88		8.48	6.82	7.27	7.58	7.12	7.12											9.85		9.39					7.73		7.12
297								8.33	9.09	8.64	10.15	11.21	10.61		6.97	7.12	7.88	8.18	7.73	7.27											9.85		9.39					7.73		7.12
298								8.18	8.18	9.24	10.3	9.39	8.33		7.58	6.82	7.27	8.03	6.51	6.82											9.85		9.39					7.73		7.12
299								8.48	8.33	9.54	9.7	10.3	9.09		7.88	6.36	7.27	6.82	7.27	7.88											9.85		9.39					7.73		7.12
300								7.42	9.09	8.94	8.94	9.54	8.79		7.12	6.36	7.88	7.42	8.18	7.12											9.85		9.39					7.73		7.12
301								8.33	8.48	8.48	9.24	9.09	9.54		6.82	7.12	7.58	7.73	6.67	7.58											9.85		9.39					7.73		7.12
302								9.54	8.64	9.54	9.39	8.94	8.03		7.27	6.97	8.79	8.03	7.12	7.73											9.85		9.39					7.73		7.12
303								9.7	8.64	8.03	9.24	10	8.03		8.18	7.42	7.12	8.79	6.97	7.58											9.85		9.39					7.73		7.12
304								7.73	8.94	8.18	9.24	9.24	8.33		6.36	6.51	6.51	7.73	6.97	7.73											9.85		9.39					7.73		7.12
305								8.48	9.54	7.58	9.85	10.76	10.45		7.58	6.82	6.82	7.27	7.88	7.73											9.85		9.39					7.73		7.12
306								10	9.09	8.79	9.39	9.39	9.7		8.48	6.36	8.03	7.73	7.27	6.36											9.85		9.39					7.73		7.12
307								8.64	10	8.94	8.48	8.48	10		8.18	6.51	8.18	8.03	7.12	6.21											9.85		9.39					7.73		7.12
308								7.58	8.03	8.48	10.15	9.7	8.33		6.82	6.21	6.97	8.33	8.03	7.42											9.85		9.39					7.73		7.12
309								8.94	7.12	10.76	10	10.15	10.15		7.58	6.51	8.03	7.12	6.67	6.06											9.85		9.39					7.73		7.12
310								8.33	8.18	7.73	9.7	10.15	8.94		6.82	6.06	7.12	8.33	7.58	6.97											9.85		9.39					7.73		7.12
311								8.48	7.12	8.03	10	10.91	10.61		7.27	6.82	7.42	7.88	7.88	7.27											9.85		9.39					7.73		7.12
312								8.64	8.33	8.33	9.09	10.15	7.88		6.51	6.36	7.12	8.33	6.21	7.12											9.85		9.39					7.73		7.27
313								9.24	8.33	8.79	9.7	8.33	9.39		6.21	5.76	6.82	7.42	7.73	8.03											9.85		9.39					7.73		7.27
314								8.48	8.94	8.18	9.39	10	8.03		6.97	7.12	6.67	7.88	7.58	7.58											9.85		9.39					7.73		7.27
315								7.88	7.58	8.33	9.39	9.09	7.73		6.36	6.82	7.27	7.58	7.42	7.12											9.85		9.39					7.73		7.27
316								10.15	8.18	9.39	9.85	9.54	8.94		7.27	7.27	8.33	8.33	7.58	6.67											9.85		9.39					7.73		7.27
317								8.48	8.64	9.24	10	8.48	8.33		6.82	6.97	7.12	8.33	7.88	7.73											9.85		9.39					7.73		7.27
318								8.79	8.33	8.64	10	9.7	8.64		6.97	7.73	6.97	6.97	6.82	6.82											9.85		9.39					7.73		7.27
319								8.03	8.94	7.88	9.39	9.85	8.18		6.51	7.42	7.42	8.03	8.03	6.36											9.85		9.39					7.73		7.27
320								7.27	9.85	8.03	9.24	11.21	10		6.67	6.51	7.27	6.97	8.03	8.03											9.85		9.39					7.73		7.27
321								9.24	8.64	8.94	9.85	10.3	9.54		7.58	6.82	8.18	7.42	7.12	6.82											9.85		9.39					7.73		7.27
322								8.48	7.73	7.73	9.7	10.15	8.33		7.42	7.42	7.27	7.88	7.42	7.42											9.85		9.39					7.73		7.27
323								9.09	7.88	8.03	9.85	8.64	9.39		7.58	7.42	7.58	8.48	7.27	7.12											9.85		9.39					7.73		7.27
324								8.79	8.48	8.79	10.15	11.06	9.09		6.97	6.06	7.27	8.18	7.88	6.21											9.85		9.39					7.73		7.27
325								10	8.03	7.58	9.7	10	10.76		6.97	6.67	6.82	7.42	7.42	7.73											9.85		9.39					7.73		7.27
326								7.88	8.94	8.03	9.39	10.61	8.79		6.97	7.42	6.67	8.03	6.21	8.48											9.85		9.39					7.73		7.27
327								9.24	8.48	7.73	9.85	9.54	8.64		6.97	7.42	6.97	8.48	6.67	6.36											9.85		9.39					7.73		7.27
328								7.88	9.24	10	9.7	9.54	8.94		7.27	6.97	7.42	7.42	7.58	6.97											9.85		9.39					7.73		7.27
329								8.18	8.64	9.24	9.7	8.79	7.58		6.51	6.82	7.73	7.58	7.27	7.42											9.85		9.39					7.73		7.27
330								8.33	8.33	7.42	9.85	8.94	8.03		6.21	7.58	7.27	8.18	6.97	6.82											9.85		9.39					7.73		7.27
331								8.79	7.73	8.94	10.45	10.76	10.3		6.97	6.97	7.58	6.82	7.88	7.12											9.85		9.39					7.73		7.27
332								7.88	9.39	8.33	9.24	9.39	9.39		7.88	6.97	6.97	8.79	7.12	8.18											9.85		9.39					7.73		7.27
333								8.48	8.79	8.33	9.85	9.85	9.54		7.58	6.67	7.27	8.03	7.73	8.48											9.85		9.39					7.73		7.27
334								8.18	8.33	7.73	9.54	8.48	9.39		7.27	6.06	7.58	8.18	8.18	8.03											9.85		9.39					7.73		7.27
335								10.15	9.85	7.73	8.94	10.15	9.39		6.67	7.27	7.12	7.88	6.82	7.12											9.85		9.39					7.88		7.27
336								7.88	8.48	8.79	10	10.3	8.94		6.36	7.73	7.88	8.03	7.88	7.58											9.85		9.39					7.88		7.27
337								8.64	9.39	9.09	10.61	10.15	10.15		7.27	6.36	7.12	8.79	6.97	8.48											9.85		9.39					7.88		7.27
338								7.88	10.15	8.48	11.06	10.3	10		6.51	8.18	7.42	6.97	6.36	8.03											9.85		9.39					7.88		7.27
339								8.94	10.3	8.79	9.85	10.61	9.09		6.82	7.12	7.58	7.73	6.67	7.12											9.85		9.39					7.88		7.27
340								9.54	9.24	8.03	10.3	10.45	9.24		6.67	6.67	6.67	7.88	7.73	6.51											9.85		9.39					7.88		7.27
341								9.09	9.85	8.64	8.64	8.48	9.7		6.51	6.97	8.03	7.88	7.42	7.88											9.85		9.39					7.88		7.27
342								7.58	8.64	8.64	9.7	9.09	7.73		7.12	6.21	7.27	7.58	6.82	6.97											9.85		9.39					7.88		7.27
343								8.64	9.24	9.85	8.94	10	9.39		7.58	6.06	7.88	7.73	7.73	7.42											9.85		9.39					7.88		7.27
344								9.54	7.73	7.88	9.39	10.76	8.79		7.88	6.82	7.42	7.12	6.97	6.67											10		9.39					7.88		7.27
345								8.64	8.79	7.73	8.94	10.91	8.64		8.48	7.27	7.42	8.03	7.12	7.12											10		9.39					7.88		7.27
346								8.64	9.54	8.03	9.24	9.7	9.54		7.42	6.97	6.97	7.58	6.67	8.03											10		9.39					7.88		7.27
347								8.94	8.79	8.33	9.39	9.54	9.39		7.58	7.27	7.27	6.67	8.48	6.51											10		9.39					7.88		7.27
348								9.09	8.79	9.09	9.85	10	8.33		6.51	8.18	6.67	8.48	6.97	6.82											10		9.39					7.88		7.27
349								9.09	8.64	8.18	9.24	10.45	8.48		8.18	6.97	6.82	7.58	7.88	6.97											10		9.39					7.88		7.27
350								7.73	9.54	9.39	9.09	9.7	9.85		6.97	7.42	7.73	8.18	8.03	7.88											10		9.39					7.88		7.27
351								7.73	8.03	7.88	8.94	11.51	11.06		6.82	6.67	7.73	7.58	8.18	7.73											10		9.39					7.88		7.27
352								8.48	9.39	10.15	8.79	8.79	10.61		6.97	6.67	7.88	7.12	7.58	8.18											10		9.39					7.88		7.27
353								8.33	9.09	7.58	8.33	9.09	8.64		6.21	6.97	6.67	7.88	7.27	7.42											10		9.39					7.88		7.27
354								8.64	9.39	7.27	9.24	10.76	8.33		6.97	7.42	7.42	8.03	7.88	6.67											10		9.39					7.88		7.27
355								8.94	8.94	7.42	9.24	9.54	10.3		7.42	6.36	6.82	7.58	7.88	7.58											10		9.39					7.88		7.27
356								8.48	10.91	7.88	8.64	8.94	7.88		8.03	5.61	7.42	7.73	6.97	7.42											10		9.39					7.88		7.27
357								8.03	9.24	8.79	8.94	10.76	8.94		7.58	6.06	7.58	8.48	6.97	6.67											10		9.39					7.88		7.27
358								8.94	7.88	7.73	8.94	8.48	9.24		6.21	6.82	7.12	7.42	7.27	7.27											10		9.39					7.88		7.27
359								7.88	9.24	8.79	9.85	9.09	8.48		7.12	7.58	6.97	7.73	8.33	6.97											10		9.54					7.88		7.27
360								7.73	9.39	7.88	9.09	9.09	7.88		6.82	6.51	7.12	6.97	6.51	7.42											10		9.54					7.88		7.27
361								9.54	8.18	8.33	9.24	9.39	8.18		6.67	6.51	6.51	7.58	7.73	7.88											10		9.54					7.88		7.27
362								8.48	9.24	10.3	9.39	8.33	9.7		6.97	7.27	5.45	7.73	7.58	6.82											10		9.54					7.88		7.27
363								7.73	9.39	7.73	9.24	10.3	7.73		6.97	7.27	6.82	7.88	7.27	6.67											10		9.54					7.88		7.27
364								8.18	9.09	8.64	9.24	10	10.61		6.67	7.42	7.27	7.58	7.88	6.97											10		9.54					7.88		7.27
365								7.58	10.76	8.94	9.24	9.85	9.85		6.82	7.12	6.82	8.18	7.42	7.58											10		9.54					7.88		7.27
366								7.88	8.64	8.94	8.79	8.48	9.24		6.97	7.73	6.21	7.12	6.97	6.21											10		9.54					7.88		7.27
367								9.7	9.54	8.33	9.39	7.73	8.94		6.51	6.82	7.12	7.12	7.42	7.42											10		9.54					7.88		7.27
368								9.54	8.79	7.58	9.09	9.54	10		6.06	6.51	6.97	8.18	7.12	7.88											10		9.54					7.88		7.27
369								9.24	9.39	7.73	8.79	9.85	8.33		6.97	8.18	7.42	7.73	7.42	7.58											10		9.54					7.88		7.27
370								7.73	8.64	7.88	8.94	8.79	8.64		6.67	7.42	7.88	6.82	7.88	7.27											10		9.54					7.88		7.27
371								8.33	9.7	8.33	8.64	8.48	8.33		5.91	6.36	7.12	7.27	7.27	6.21											10		9.54					7.88		7.27
372								9.09	10	8.94	9.54	9.39	8.94		7.42	7.58	7.58	7.42	6.82	6.97											10		9.54					7.88		7.27
373								7.58	9.09	7.58	9.39	8.48	8.33		6.51	7.73	7.12	7.58	7.42	7.73											10		9.54					7.88		7.27
374								7.88	9.24	8.18	9.54	8.03	8.64		7.27	7.12	7.42	8.18	7.12	6.51											10		9.54					7.88		7.27
375								8.33	10	7.88	8.94	7.58	9.09		7.73	6.97	7.42	8.18	7.42	6.82											10		9.54					7.88		7.27
376								8.18	8.79	8.48	9.39	11.21	8.48		8.18	5.91	7.73	8.18	7.27	6.67											10		9.54					7.88		7.27
377								9.85	8.48	9.39	9.39	8.94	8.94		6.67	6.06	7.88	7.88	6.97	6.21											10		9.54					7.88		7.27
378								8.33	7.42	7.58	9.24	9.09	9.54		7.12	6.82	6.82	7.88	7.12	8.18											10		9.54					7.88		7.27
379								8.03	8.03	7.73	8.94	10.91	8.79		6.97	7.88	6.97	7.27	7.27	6.36											10		9.54					7.88		7.27
380								9.09	9.39	8.33	9.09	9.54	9.24		6.97	6.97	7.73	7.88	6.82	8.18											10		9.54					7.88		7.27
381								8.79	7.88	7.88	9.09	9.7	8.18		6.97	6.67	6.82	8.03	6.21	6.82											10		9.54					7.88		7.27
382								8.33	8.94	7.88	9.54	8.48	8.33		7.73	7.12	6.67	7.73	6.67	6.97											10		9.54					7.88		7.27
383								10.45	9.24	8.33	8.94	9.7	10.15		7.42	7.27	7.88	7.12	6.82	6.51											10		9.54					7.88		7.27
384								8.18	7.42	8.33	9.09	10.45	10		7.27	6.82	7.27	7.27	8.03	7.27											10		9.54					7.88		7.27
385								10	7.42	8.03	8.94	10.76	10.3		7.27	6.36	7.12	7.73	6.82	7.88											10		9.54					7.88		7.27
386								9.54	8.03	8.79	9.09	10.61	9.85		7.27	6.82	7.73	7.58	6.82	7.58											10		9.54					7.88		7.27
387								8.64	8.18	8.48	8.79	8.79	9.09		6.82	6.67	7.12	7.88	7.58	8.03											10		9.54					7.88		7.27
388								8.03	8.03	7.88	8.94	10.15	9.85		6.82	7.42	6.97	7.58	7.88	7.27											10		9.54					7.88		7.27
389								8.33	8.94	8.64	9.24	10.15	9.85		7.42	6.97	7.12	8.03	7.73	7.27											10		9.54					7.88		7.27
390								7.88	10	8.94	9.24	9.54	10.15		7.12	6.82	7.88	7.58	7.27	7.88											10		9.54					7.88		7.27
391								9.39	8.64	9.7	9.39	9.7	9.24		7.73	5.91	7.73	7.88	6.36	7.73											10.15		9.54					7.88		7.27
392								9.54	9.09	7.58	8.64	9.09	8.48		7.27	6.97	7.42	7.58	7.42	6.82											10.15		9.54					7.88		7.27
393								7.73	10.15	8.48	9.24	9.24	8.33		6.82	6.21	7.58	7.88	7.58	7.42											10.15		9.54					7.88		7.27
394								8.33	8.79	8.94	9.7	11.06	10.3		7.27	8.33	7.88	8.33	6.82	7.58											10.15		9.54					7.88		7.27
395								9.39	8.03	9.24	9.7	10	8.03		7.12	6.51	7.27	8.48	7.42	6.97											10.15		9.54					7.88		7.27
396								8.94	9.24	7.88	8.94	9.7	9.54		7.73	7.42	6.97	7.12	7.12	7.88											10.15		9.54					7.88		7.27
397								8.64	8.94	7.27	8.79	9.54	8.33		6.97	7.12	6.67	7.42	6.82	7.42											10.15		9.54					8.03		7.27
398								9.24	7.88	7.88	8.48	11.06	7.58		7.73	6.97	7.42	7.42	6.67	7.58											10.15		9.54					8.03		7.27
399								8.03	10.3	8.03	8.94	10.3	7.42		7.58	7.42	7.58	7.27	7.27	7.12											10.15		9.54					8.03		7.27
400								9.7	8.79	7.42	8.94	11.06	8.33		7.27	8.03	6.67	7.27	7.42	6.82											10.15		9.54					8.03		7.27
401								8.33	9.24	7.73	9.54	9.7	8.48		6.67	8.33	6.82	7.73	8.48	6.67											10.15		9.54					8.03		7.27
402								8.03	8.33	8.03	9.7	10.45	8.33		6.51	6.82	5.61	6.51	7.12	6.82											10.15		9.54					8.03		7.27
403								9.7	8.33	9.39	8.48	11.06	8.18		8.03	6.21	6.67	7.27	6.97	6.97											10.15		9.54					8.03		7.27
404								8.94	8.64	10.45	8.64	9.85	8.33		7.73	6.67	8.48	7.58	7.88	6.82											10.15		9.54					8.03		7.27
405								8.94	8.18	8.94	9.09	10.15	8.03		8.03	6.97	7.88	6.97	7.27	7.12											10.15		9.54					8.03		7.27
406								8.94	9.09	9.85	8.94	10.76	8.79		7.27	6.06	6.21	7.42	6.97	7.42											10.15		9.54					8.03		7.27
407								8.33	8.64	10.15	9.09	10.3	8.18		6.97	6.36	6.36	7.27	7.27	6.67											10.15		9.54					8.03		7.27
408								9.85	8.94	8.94	9.09	11.51	7.73		7.42	7.88	6.97	7.58	6.82	6.97											10.15		9.54					8.03		7.27
409								9.39	9.54	10.15	9.7	10	7.12		6.06	7.58	7.73	8.18	6.97	6.67											10.15		9.54					8.03		7.27
410								8.33	8.64	9.09	9.39	8.79	7.88		6.36	7.12	7.12	8.18	8.03	7.58											10.15		9.54					8.03		7.27
411								7.88	9.24	10.15	8.79	8.03	8.33		6.21	8.64	6.82	7.42	7.58	7.58											10.15		9.54					8.03		7.27
412								7.58	7.58	9.54	9.09	9.7	7.88		7.27	7.27	7.27	7.27	7.88	7.27											10.15		9.54					8.03		7.27
413								8.79	9.09	9.24	8.79	8.64	7.27		7.27	6.67	6.36	7.27	7.27	6.51											10.15		9.54					8.03		7.27
414								9.24	8.94	9.24	8.33	7.58	8.33		6.51	6.21	6.21	7.42	7.42	6.51											10.15		9.54					8.03		7.27
415								8.03	8.33	9.85	9.24	9.85	8.94		7.12	7.73	8.18	8.03	7.42	6.51											10.15		9.54					8.03		7.27
416								9.09	7.42	9.09	8.33	9.7	7.88		6.82	7.27	6.67	7.58	7.88	6.67											10.15		9.54					8.03		7.27
417								9.39	8.94	9.39	8.79	10.15	8.64		6.97	6.97	8.03	7.58	6.67	6.51											10.15		9.54					8.03		7.27
418								7.88	10.15	9.09	8.48	8.79	8.94		7.73	7.12	6.97	7.88	7.27	7.88											10.15		9.54					8.03		7.27
419								8.03	8.79	9.24	9.09	9.54	8.79		7.12	6.82	7.12	6.97	8.03	7.42											10.15		9.54					8.03		7.27
420								8.94	8.64	8.94	9.39	8.94	8.33		8.18	6.97	7.88	8.48	7.58	7.12											10.15		9.54					8.03		7.27
421								7.73	9.85	9.85	9.09	11.67	8.94		6.21	7.27	6.97	7.58	6.36	7.12											10.15		9.54					8.03		7.27
422								9.24	8.18	9.85	9.09	9.39	8.79		6.97	6.97	6.97	7.88	7.88	7.42											10.15		9.54					8.03		7.27
423								8.79	9.39	9.39	8.03	8.64	9.24		7.27	7.42	6.36	7.27	7.12	6.82											10.15		9.54					8.03		7.27
424								9.54	8.94	10.15	9.39	7.88	8.18		7.88	6.67	7.73	7.88	7.27	6.97											10.15		9.54					8.03		7.27
425								8.33	8.33	9.7	9.09	10	8.94		6.21	6.97	6.82	8.03	7.73	7.73											10.15		9.54					8.03		7.42
426								8.64	8.18	9.24	9.09	9.24	7.88		6.21	6.67	6.21	7.88	6.82	7.58											10.15		9.54					8.03		7.42
427								7.73	8.48	9.39	9.09	9.7	8.64		6.97	6.06	6.97	7.12	7.27	6.97											10.15		9.54					8.03		7.42
428								7.73	8.94	9.09	8.79	8.33	9.85		6.51	6.36	6.67	8.03	7.42	8.03											10.15		9.54					8.03		7.42
429								8.48	8.33	10.3	9.24	10	8.03		7.12	6.06	7.12	7.73	6.97	6.82											10.15		9.54					8.03		7.42
430								8.79	7.73	10.3	9.09	11.51	9.54		7.42	6.97	8.18	7.73	7.42	7.42											10.15		9.54					8.03		7.42
431								8.64	8.64	9.85	9.39	8.94	7.58		7.88	7.42	6.67	7.58	6.67	6.51											10.15		9.54					8.03		7.42
432								8.79	8.33	9.7	8.79	8.94	8.79		6.06	7.73	8.03	7.42	7.58	7.88											10.15		9.54					8.03		7.42
433								9.7	9.54	9.39	9.7	9.85	9.54		7.12	7.12	7.27	7.42	5.91	7.42											10.15		9.54					8.03		7.42
434								9.7	8.79	9.7	9.39	10.91	7.58		8.18	6.97	8.33	7.88	6.97	7.27											10.15		9.54					8.03		7.42
435								7.58	9.09	10.15	9.39	8.79	8.79		6.97	7.88	7.73	7.88	7.27	7.27											10.3		9.54					8.03		7.42
436								8.03	10.45	9.09	9.7	10.3	8.03		6.67	6.51	7.73	8.03	7.88	7.42											10.3		9.54					8.03		7.42
437								8.18	8.79	10	9.09	8.18	8.64		7.42	6.67	5.61	7.58	6.51	6.36											10.3		9.54					8.03		7.42
438								7.88	10.15	9.39	9.39	9.54	7.88		6.51	7.42	6.67	7.27	7.73	6.97											10.3		9.54					8.03		7.42
439								8.79	9.7	9.24	9.24	10.15	8.79		6.51	7.73	7.27	8.03	7.27	7.12											10.3		9.54					8.03		7.42
440								10.45	9.09	8.33	9.09	8.18	8.33		7.58	7.58	6.36	8.33	7.42	7.42											10.3		9.54					8.03		7.42
441								9.09	9.39	9.39	10.45	8.03	6.97		7.12	7.42	6.21	8.48	6.51	6.51											10.3		9.54					8.03		7.42
442								9.39	8.48	9.39	9.54	9.7	8.48		7.42	6.21	7.88	7.58	7.73	6.36											10.3		9.7					8.03		7.42
443								8.64	7.42	9.7	8.79	8.03	7.73		7.12	6.51	7.12	7.58	7.73	7.12											10.3		9.7					8.03		7.42
444								9.39	8.64	9.39	9.39	9.09	8.79		7.88	6.82	6.82	7.88	6.97	7.12											10.3		9.7					8.03		7.42
445								8.33	8.64	9.7	9.54	10	8.18		7.42	6.97	6.36	7.58	7.58	6.97											10.3		9.7					8.18		7.42
446								9.54	8.18	10	9.24	9.39	9.24		6.82	6.67	7.88	7.27	6.97	7.12											10.3		9.7					8.18		7.42
447								8.94	7.88	9.24	9.7	9.85	8.18		7.12	6.82	7.12	7.58	6.97	6.82											10.3		9.7					8.18		7.42
448								8.18	10.3	9.85	9.85	9.85	8.03		7.12	7.27	7.73	7.88	6.97	6.21											10.3		9.7					8.18		7.42
449								9.54	9.85	9.85	10	9.09	7.12		6.67	6.21	6.51	7.27	7.27	6.97											10.3		9.7					8.18		7.42
450								8.79	8.33	9.85	9.54	10.45	8.18		6.97	7.27	6.97	7.42	7.42	6.21											10.3		9.7					8.18		7.42
451								8.79	9.54	9.09	9.7	10.91	8.33		7.58	5.91	6.67	7.42	7.73	7.12											10.3		9.7					8.18		7.42
452								8.33	9.09	8.94	9.39	9.54	8.64		6.97	6.06	7.42	7.27	6.67	6.36											10.3		9.7					8.18		7.42
453								7.73	9.7	9.7	9.39	9.7	9.24		7.58	7.42	7.58	8.33	6.97	7.58											10.3		9.7					8.18		7.42
454								8.79	7.58	9.09	9.39	10	10.76		6.97	6.67	7.42	7.58	7.73	7.27											10.3		9.7					8.18		7.42
455								8.48	10.15	8.18	9.39	10.15	8.48		7.73	6.51	6.82	8.64	7.12	7.58											10.3		9.7					8.18		7.42
456								8.79	9.24	8.94	9.85	9.09	8.79		6.36	5.91	6.51	7.73	8.94	6.97											10.3		9.7					8.18		7.42
457								10	9.54	8.94	8.64	11.21	8.18		7.73	7.27	7.73	6.97	7.88	6.51											10.3		9.7					8.18		7.42
458								8.94	9.09	9.09	9.24	9.85	8.18		6.51	6.67	7.27	7.73	7.88	6.82											10.3		9.7					8.18		7.42
459								8.48	7.88	9.24	9.39	9.39	8.03		6.67	7.27	7.27	7.88	7.58	6.36											10.3		9.7					8.18		7.42
460								8.18	10.15	8.48	10	9.85	8.64		7.88	8.03	6.82	7.42	8.48	6.97											10.3		9.7					8.18		7.42
461								8.18	8.94	9.09	9.39	10.76	7.58		6.82	6.82	6.82	7.42	7.42	7.42											10.3		9.7					8.18		7.42
462								8.79	9.7	10	9.39	10.61	7.42		8.18	7.12	7.27	7.73	7.12	7.12											10.3		9.7					8.18		7.42
463								8.94	9.7	8.64	9.39	10.3	8.64		6.97	7.42	8.03	8.18	6.51	6.82											10.3		9.7					8.18		7.42
464								8.94	10.15	9.09	8.64	9.39	8.03		7.88	7.27	7.73	6.97	7.58	7.27											10.3		9.7					8.18		7.42
465								8.94	10.3	9.39	8.03	9.85	7.88		7.58	7.27	6.51	7.73	7.12	7.42											10.3		9.7					8.18		7.42
466								8.33	9.39	9.39	7.73	8.64	8.33		7.88	8.03	7.12	6.97	6.97	6.67											10.3		9.7					8.18		7.42
467								9.24	8.94	9.24	8.64	10.45	9.09		7.58	7.42	8.03	7.88	8.18	7.27											10.3		9.7					8.18		7.42
468								8.94	9.7	9.39	9.85	9.54	8.64		6.67	6.51	6.67	7.58	7.27	7.12											10.3		9.7					8.18		7.42
469								9.85	9.7	9.7	7.58	11.06	8.18		8.18	7.12	7.27	7.42	7.42	7.88											10.45		9.7					8.18		7.42
470								7.88	8.94	9.24	7.42	10.61	8.33		7.42	6.67	7.12	7.27	8.18	6.51											10.45		9.7					8.18		7.42
471								8.48	8.33	9.85	8.64	8.94	8.48		7.73	6.51	7.88	5.61	7.12	6.97											10.45		9.7					8.18		7.42
472								8.33	7.58	9.7	7.73	9.7	9.54		7.58	7.42	7.88	6.97	6.97	7.12											10.45		9.7					8.18		7.42
473								8.03	8.33	8.94	8.18	10.91	7.58		7.42	6.21	8.64	6.36	6.97	7.12											10.45		9.7					8.18		7.42
474								8.18	9.24	9.54	8.48	10.15	6.82		7.58	6.67	9.09	6.67	6.82	6.82											10.45		9.7					8.18		7.42
475								8.64	10.3	8.94	7.73		10		7.58	7.88	7.42	6.97		8.33											10.45		9.7					8.18		7.42
476								8.48	9.7	8.79	8.18		7.58		7.27	5.91	7.73	6.21		7.27											10.45		9.7					8.18		7.42
477								8.48	7.58	8.79	7.27		9.39		6.51	6.82	7.73	7.27		7.88											10.45		9.7					8.18		7.42
478								8.64	8.94	8.79	8.03		8.03		7.58	7.27	8.18	7.12		6.97											10.45		9.7					8.18		7.42
479								8.18	8.03	8.64	9.85		7.58		6.67	6.51	8.18	6.21		7.12											10.45		9.7					8.18		7.42
480								9.09	7.88	8.33	8.33		9.24		7.12	6.21	8.18	8.03		8.48											10.45		9.7					8.18		7.42
481								8.48	8.03	10.45	8.03		9.39		8.18	6.36	6.82	7.42		7.58											10.45		9.7					8.18		7.42
482								8.18	8.48	10	8.48		7.58		7.58	6.97	9.09	6.51		6.36											10.45		9.7					8.18		7.42
483								10.76	8.64	9.39	8.33		8.94		6.82	6.97	7.58	7.73		6.67											10.45		9.7					8.18		7.42
484								8.79	9.54	8.48	7.73		7.88		7.58	7.73	8.18	7.42		6.51											10.45		9.7					8.18		7.42
485								9.24	8.64	8.03	8.18		9.7		7.88	7.12	7.88	8.03		7.73											10.45		9.7					8.18		7.42
486								7.58	9.09	8.03	8.33		7.58		6.97	7.12	7.58	7.12		6.51											10.45		9.7					8.33		7.42
487								9.09	9.09	8.18	8.33		7.73		7.58	6.36	7.58	7.42		6.67											10.45		9.7					8.33		7.42
488								8.18	7.42	9.24	8.33		8.18		7.58	6.51	9.39	7.27		6.21											10.45		9.7					8.33		7.42
489								9.7	9.7	8.48	8.94		8.03		8.64	6.97	8.33	7.42		6.67											10.45		9.7					8.33		7.42
490								7.58	7.88	10	8.33		8.64		7.12	7.73	8.64	7.12		7.58											10.45		9.7					8.33		7.42
491								8.33	8.64	8.33	9.7		7.58		7.73	7.58	7.58	7.58		6.97											10.45		9.7					8.33		7.42
492								9.39	9.09	10	8.33		7.27		6.97	5.76	8.64	7.12		7.27											10.45		9.7					8.33		7.42
493								8.64	7.58	8.79	8.64		8.18		7.27	6.97	8.79	7.12		5.91											10.45		9.7					8.33		7.42
494								9.09	7.58	9.24	8.18		7.88		7.73	6.67	8.03	7.58		6.67											10.45		9.7					8.33		7.42
495								9.39	9.7	8.48	7.88		8.18		6.97	7.27	7.42	7.88		6.21											10.45		9.7					8.33		7.42
496								8.18	8.48	9.7	8.64		7.58		7.73	7.27	8.64	7.88		6.82											10.45		9.7					8.33		7.42
497								7.42	7.42	9.09	8.33		9.39		6.21	7.27	8.33	7.88		7.73											10.45		9.7					8.33		7.42
498								9.7	9.09	9.09	8.03		8.03		7.42	7.12	8.03	7.27		6.06											10.45		9.7					8.33		7.42
499								9.54	7.88	10.61	8.48		8.33		8.33	7.27	6.67	8.48		6.67											10.45		9.7					8.33		7.42
500								7.88	8.94	8.48	8.18		10.3		6.82	5.91	7.42	8.18		8.03											10.45		9.7					8.33		7.42
501								8.18	7.88	8.94	8.64		8.33		6.97	7.27	8.79	6.82		7.58											10.45		9.7					8.33		7.42
502								8.48	8.64	10	8.48		9.24		6.97	7.88	8.48	7.12		6.51											10.45		9.7					8.33		7.42
503								8.18	8.94	8.79	7.73		9.09		7.27	6.51	8.18	6.21		6.82											10.61		9.7					8.33		7.42
504								8.48	10.3	9.54	8.64		8.94		6.67	6.21	8.33	7.88		7.42											10.61		9.7					8.33		7.42
505								9.24	8.33	8.64	8.18		9.24		7.27	7.12	7.88	8.03		7.12											10.61		9.7					8.33		7.42
506								9.09	7.58	9.09	8.64		7.27		6.82	7.12	7.58	7.88		6.97											10.61		9.7					8.33		7.42
507								7.42	10	9.85	8.79		9.39		5.91	8.18	7.58	7.12		7.58											10.61		9.7					8.33		7.42
508								9.09	9.7	9.39	8.03		9.39		7.12	7.27	8.64	7.73		6.82											10.61		9.7					8.33		7.42
509								7.58	8.18	8.48	8.94		7.88		6.67	6.36	8.33	7.12		6.97											10.61		9.7					8.33		7.42
510								8.33	9.7	9.24	8.48		10.76		8.03	7.58	9.09	6.97		8.03											10.61		9.7					8.33		7.42
511								9.85	8.79	8.33	8.64		8.79		7.73	5.91	8.48	6.97		7.27											10.61		9.7					8.33		7.42
512								9.24	9.7	8.33	7.58		8.94		7.42	7.27	7.88	6.82		7.58											10.61		9.7					8.33		7.42
513								8.79	8.48	9.7	8.18		8.48		7.58	6.82	8.64	7.58		6.36											10.61		9.7					8.33		7.42
514								8.48	8.48	8.33	8.79		8.64		7.73	6.97	7.42	8.03		7.27											10.61		9.7					8.33		7.42
515								8.48	10.15	9.24	7.58		8.33		6.97	6.97	8.48	6.82		7.12											10.61		9.7					8.33		7.42
516								9.24	7.88	10	8.03		7.88		7.42	7.12	8.64	7.27		7.27											10.61		9.7					8.33		7.42
517								7.73	8.64	8.94	8.64		7.58		6.51	6.97	8.33	8.03		6.67											10.61		9.7					8.33		7.42
518								7.58	9.54	8.18	8.94		10.15		7.12	8.03	7.58	6.82		7.58											10.61		9.7					8.33		7.42
519								9.39	9.09	10.61	9.09				8.03	7.12	8.79	6.36													10.61		9.7					8.48		7.42
520								9.54	10	8.33	8.79				7.27	7.58	7.42	8.03													10.61		9.7					8.48		7.58
521								8.64	9.85	7.88	9.09				7.12	6.51	7.73	7.58													10.61		9.7					8.48		7.58
522								8.79	8.79	9.39	9.39				6.82	6.97	8.03	7.88													10.61		9.7					8.48		7.58
523								9.54	9.24	9.09	9.24				8.33	7.12	8.18	6.97													10.61		9.7					8.48		7.58
524								8.03	9.7	8.18	8.48				6.97	7.42	8.18	7.42													10.61		9.7					8.48		7.58
525								8.48	10	9.39	7.73				7.73	8.03	8.18	6.97													10.61		9.7					8.48		7.58
526								8.03	9.7	9.09	8.33				6.67	6.67	8.03	6.82													10.61		9.7					8.48		7.58
527								8.64	9.39	7.42	7.88				6.21	6.51	7.12	7.12													10.61		9.7					8.48		7.58
528								9.54	8.48	8.18	8.18				6.21	6.97	6.21	6.97													10.61		9.7					8.48		7.58
529								9.7	7.42	8.18	8.48				5.61	7.27	7.27	6.97													10.76		9.7					8.48		7.58
530								8.33	8.48	8.79	8.94				7.12	6.82	6.97	8.33													10.76		9.7					8.48		7.58
531								8.33	8.33	9.09	8.48				6.82	6.51	7.73	7.58													10.76		9.7					8.48		7.58
532								9.7	9.85	8.18	9.85				6.97	7.88	6.97	6.21													10.76		9.7					8.48		7.58
533								9.7	8.94	6.82	8.33				6.82	6.82	6.67	7.12													10.76		9.7					8.48		7.58
534								8.18	7.42	7.88	8.48				7.42	6.51	7.12	7.88													10.76		9.7					8.48		7.58
535								8.94	8.79	8.94	9.09				8.03	7.12	7.12	8.03													10.76		9.7					8.48		7.58
536								9.09	8.64	8.48	8.94				6.82	7.12	7.27	8.79													10.76		9.7					8.48		7.58
537								8.94	8.64	7.58	9.54				7.88	6.36	6.97	8.79													10.76		9.85					8.48		7.58
538								8.18	9.85	8.79	8.94				6.36	7.73	6.97	8.03													10.76		9.85					8.48		7.58
539								7.42	8.33	9.24	9.24				6.67	6.97	7.27	8.48													10.76		9.85					8.48		7.58
540								8.48	9.85	8.18	9.39				6.82	7.42	7.12	8.03													10.76		9.85					8.48		7.58
541								9.09	8.33	8.18	8.64				7.58	6.67	7.12	6.97													10.76		9.85					8.48		7.58
542								7.88	8.94	9.39	8.33				7.27	7.27	6.06	7.58													10.76		9.85					8.48		7.58
543								8.33	10	8.33	9.09				6.97	6.97	7.27	8.33													10.76		9.85					8.48		7.58
544								9.09	9.39	7.58	9.39				6.21	6.36	6.97	7.73													10.76		9.85					8.48		7.58
545								9.24	8.94	8.33	7.58				6.97	6.51	6.97	6.36													10.76		9.85					8.48		7.58
546								9.7	8.64	8.64	8.03				6.36	7.58	7.12	7.12													10.76		9.85					8.48		7.58
547								8.64	9.09	8.18	7.58				6.67	6.67	6.82	7.12													10.76		9.85					8.48		7.58
548								8.33	8.33	8.03	8.48				6.67	7.42	5.61	6.82													10.76		9.85					8.48		7.58
549								7.73	8.94	7.88	7.42				7.12	6.51	6.67	7.12													10.76		9.85					8.48		7.58
550								8.94	8.18	7.27	7.73				6.97	6.67	5.45	7.12													10.76		9.85					8.64		7.58
551								8.03	10.3	9.09	7.88				7.27	6.97	6.51	7.12													10.76		9.85					8.64		7.58
552								8.03	9.09	8.48	8.33				7.12	7.73	7.27	7.88													10.76		9.85					8.64		7.58
553								8.48	10.3	7.12	8.33				8.03	7.88	6.67	6.97													10.76		9.85					8.64		7.58
554								7.88	9.09	8.18	8.03				6.82	7.73	6.21	5.76													10.91		9.85					8.64		7.58
555								8.64	8.64	8.48	8.33				7.58	7.12	6.97	8.33													10.91		9.85					8.64		7.58
556								7.42	9.85	7.88	8.18				6.82	8.79	6.82	6.67													10.91		9.85					8.64		7.58
557								8.94	9.24	8.33	7.12				7.73	8.18	7.27	6.36													10.91		9.85					8.64		7.58
558								8.03	8.64	8.18	8.03				6.67	6.51	6.67	7.88													10.91		9.85					8.64		7.58
559								8.18	8.64	8.94	7.73				6.67	7.42	6.97	7.58													10.91		9.85					8.64		7.58
560								9.85	9.7	10.61	8.18				7.42	7.12	6.97	6.06													10.91		9.85					8.64		7.58
561								7.58	8.94	7.42	7.73				6.82	6.51	6.51	7.12													10.91		9.85					8.64		7.58
562									10.91	7.27	8.33					8.03	7.27	7.73													10.91		9.85					8.64		7.58
563									10	7.12	7.73					7.58	6.21	6.67													10.91		9.85					8.64		7.58
564									8.79	8.33	8.94					7.58	6.97	7.58													10.91		9.85					8.64		7.58
565									9.54	7.42	8.33					7.58	5.91	7.73													10.91		9.85					8.64		7.58
566									8.94	9.85	7.73					7.27	7.88	7.42													10.91		9.85					8.64		7.58
567									9.09	8.94	8.03					7.58	7.12	6.51													10.91		9.85					8.79		7.58
568									10	9.39	8.03					6.97	6.97	7.58													10.91		9.85					8.79		7.58
569									9.54	7.42	8.48					7.42	7.12	6.67													10.91		9.85					8.79		7.58
570									10	8.94	9.54					8.48	6.36	7.58													10.91		9.85					8.79		7.58
571									9.7	10	7.88					7.58	6.36	6.51													10.91		9.85					8.79		7.58
572									9.39	7.12	8.33					6.97	6.67	7.88													10.91		9.85					8.79		7.58
573									10.61	10	7.27					6.51	6.82	6.82													11.06		9.85					8.79		7.58
574									9.24	8.79	7.58					8.33	6.51	6.67													11.06		9.85					8.79		7.58
575									8.79	8.48	8.64					7.12	6.67	7.73													11.06		9.85					8.79		7.58
576									7.58	11.51	10.76					6.21	8.48	6.06													11.06		9.85					8.79		7.58
577									9.7	7.12	8.03					6.21	6.97	7.27													11.06		9.85					8.79		7.58
578									9.54	7.27	8.48					7.88	6.82	6.06													11.06		9.85					8.79		7.58
579									7.12	8.48	8.03					6.21	6.51	6.51													11.06		9.85					8.79		7.58
580									10.3	7.88	7.12					6.51	6.97	6.82													11.06		9.85					8.79		7.58
581									8.33	7.88	8.64					6.82	7.12	8.03													11.06		9.85					8.79		7.58
582									10	8.33	7.42					6.82	6.82	7.58													11.06		9.85					8.79		7.58
583									8.94	8.18	8.33					6.51	6.97	7.88													11.06		9.85					8.79		7.58
584									8.94	9.39	9.24					5.91	6.06	7.12													11.21		9.85					8.79		7.58
585									7.12	8.03	7.58					6.67	7.42	6.67													11.21		9.85					8.79		7.58
586									9.09	9.24	7.58					5.91	7.27	6.97													11.21		9.85					8.79		7.58
587									10.3	8.64	9.09					7.12	6.97	6.82													11.21		9.85					8.79		7.58
588									9.85	8.03	7.73					7.27	5.76	7.42													11.21		9.85					8.94		7.58
589									8.03	8.94	7.42					7.73	7.27	6.82													11.21		9.85					8.94		7.58
590									8.48	8.18	8.18					6.67	7.58	6.82													11.21		9.85					8.94		7.58
591									8.18	7.42	8.03					7.27	7.27	7.12													11.21		9.85					8.94		7.58
592									7.88	7.88	7.27					6.36	7.27	7.27													11.21		9.85					8.94		7.58
593									7.12	7.42	7.42					6.36	7.12	6.82													11.21		9.85					8.94		7.58
594									10.15	8.48	7.88					6.97	6.82	7.12													11.21		9.85					8.94		7.58
595									9.85	8.64	8.03					6.06	6.97	6.82													11.36		9.85					8.94		7.58
596									8.03	7.27	10					6.51	6.36	7.12													11.36		9.85					8.94		7.58
597									9.24	7.27	8.03					5.15	6.51	6.82													11.36		9.85					8.94		7.58
598									9.54	8.33	8.79					6.82	7.27	7.42													11.36		9.85					8.94		7.58
599									8.33	7.12	8.18					5.3	6.51	7.42													11.36		9.85					8.94		7.58
600									7.27	7.12	8.79					6.67	5.76	6.97													11.36		9.85					9.09		7.58
601									8.79	8.33	8.18					6.82	7.27	7.58													11.36		9.85					9.09		7.58
602									9.7	7.58	8.18					6.67	6.82	8.18													11.36		9.85					9.09		7.58
603									10.15	7.73	7.27					6.97	6.06	6.97													11.51		9.85					9.09		7.58
604									10.61	8.79	8.64					6.51	7.27	8.03													11.51		9.85					9.09		7.58
605									8.18	8.64	9.7					7.27	7.12	8.18													11.51		9.85					9.09		7.58
606									8.79	7.27	9.39					7.58	6.36	7.42													11.67		9.85					9.09		7.58
607									8.48	7.12	8.48					6.97	6.67	8.18													11.67		9.85					9.09		7.58
608									8.03	7.27	8.48					7.27	6.67	7.42													11.82		9.85					9.09		7.58
609									7.27	7.42	7.58					6.97	6.06	7.58													11.82		9.85					9.09		7.58
610									8.79	7.88	8.48					5.76	6.82	7.58													11.82		9.85					9.09		7.58
611									7.73	8.64	9.7					6.82	7.12	8.48													11.82		9.85					9.09		7.58
612									8.79	8.03	10					6.82	6.97	8.64													11.82		9.85					9.09		7.58
613									7.42	9.09	9.24					6.67	6.82	7.42													11.97		10					9.09		7.58
614									8.79	8.33	7.88					6.06	6.36	7.12													11.97		10					9.09		7.58
615									9.24	7.88	8.33					7.12	6.36	7.73													12.12		10					9.24		7.58
616									9.39	8.64	8.03					6.21	6.97	7.42													12.12		10					9.39		7.58
617									8.48	8.48	8.79					7.12	6.67	7.88															10							7.58
618									10.45	8.33	8.18					7.27	6.36	7.58															10							7.58
619									7.12	8.79	7.88					6.06	6.97	6.82															10							7.58
620									7.42	7.73	8.33					6.97	6.67	7.58															10							7.58
621									9.7	7.12	8.33					6.36	6.97	7.58															10							7.58
622									8.18	8.18	8.79					6.36	6.97	7.12															10							7.58
623									9.09	7.73	8.79					5.91	7.42	6.67															10							7.58
624									8.48	8.79	8.48					6.21	6.82	7.58															10							7.58
625									10	8.18	8.94					6.51	7.12	7.42															10							7.58
626									8.33	9.24	8.18					6.82	7.42	6.21															10							7.58
627									8.94	8.48	8.94					7.27	8.03	6.67															10							7.58
628									8.94	8.18	8.94					6.51	6.67	8.18															10							7.58
629									8.64	8.03	8.79					7.27	6.51	6.82															10							7.58
630									8.79	7.27	8.94					7.27	6.67	7.58															10							7.73
631									7.27	8.33	8.48					6.51	6.51	8.03															10							7.73
632									9.7	7.88	7.73					6.51	6.97	6.67															10							7.73
633									10.61	8.48	9.24					5.3	7.27	8.03															10							7.73
634									9.7	8.03	9.09					6.67	6.36	8.33															10							7.73
635									7.73	7.12	7.88					6.36	6.67	7.42															10							7.73
636									9.09	8.48	8.33					7.27	8.94	7.27															10							7.73
637									7.27	9.85	7.88					6.82	5.91	6.97															10							7.73
638									9.85	8.79	8.18					6.36	7.27	7.12															10							7.73
639									9.39	8.48	8.94					7.12	7.58	6.97															10							7.73
640									8.79	9.24	7.88					7.12	7.12	7.12															10							7.73
641									9.54	8.94	8.79					8.18	6.97	8.79															10							7.73
642									9.85	9.7	9.09					7.88	7.58	7.58															10							7.73
643									8.48	8.48	9.39					6.67	6.97	8.03															10							7.73
644									11.21	10.15	9.85					5	6.06	7.88															10							7.73
645									9.39	9.09	8.33					6.82	7.12	7.88															10							7.73
646									8.33	10	8.64					7.58	7.73	8.33															10							7.73
647									9.24	8.94	9.54					6.36	6.82	8.64															10							7.73
648									8.18	9.24	8.79					6.82	6.97	7.88															10							7.73
649									9.7	8.64	9.85					7.58	7.58	7.58															10							7.73
650									8.64	9.39	7.88					6.36	7.27	7.73															10							7.73
651									8.64	9.09	8.48					6.36	7.73	8.03															10							7.73
652									8.33	8.33	9.09					6.67	6.82	7.42															10							7.73
653									9.7	8.79	8.48					7.27	6.67	7.88															10							7.73
654									9.09	8.79	8.64					7.42	6.82	7.12															10							7.73
655									8.33	10.3	8.94					7.12	7.58	8.18															10							7.73
656										10.15	8.18						8.33	8.03															10							7.73
657										9.09	8.48						6.97	8.03															10							7.73
658										9.24	7.27						6.97	7.12															10							7.73
659										8.94	7.58						7.12	7.27															10							7.73
660										8.79	7.73						7.12	7.42															10							7.73
661										8.33	8.64						6.51	6.36															10							7.73
662										9.7	7.73						6.82	6.67															10							7.73
663										8.48	7.88						6.97	7.42															10							7.73
664										9.39	9.24						6.21	8.33															10							7.73
665										9.09	7.88						7.27	7.42															10							7.73
666										9.39	8.33						6.97	7.58															10							7.73
667										8.64	8.33						6.97	7.27															10							7.73
668										10.3	8.33						7.73	7.73															10							7.73
669										8.79	7.88						6.67	6.36															10							7.73
670										8.03	8.33						6.67	7.73															10							7.73
671										9.09	8.03						7.88	7.12															10							7.73
672										9.7	7.27						7.27	7.12															10							7.73
673										9.54	8.64						7.12	7.12															10							7.73
674										9.85	8.03						6.82	6.82															10							7.73
675										8.03	8.48						6.97	7.27															10							7.73
676										8.64	7.88						6.82	6.97															10							7.73
677										9.24	8.03						6.36	6.82															10							7.73
678										10.15	8.48						8.03	7.42															10							7.73
679										9.24	8.03						6.51	6.36															10							7.73
680										9.54	7.58						7.58	6.36															10							7.73
681										9.39	6.97						6.36	7.12															10							7.73
682										8.79	8.18						7.12	7.27															10							7.73
683										9.54	7.42						8.03	6.67															10							7.73
684										8.33	8.79						6.97	7.58															10							7.73
685										9.39	8.33						6.82	7.42															10							7.73
686										8.79	9.09						7.73	7.42															10							7.73
687										9.85	7.73						6.82	6.51															10							7.73
688										8.64	8.94						7.12	7.88															10							7.73
689										8.94	8.03						6.82	6.97															10							7.73
690										8.94	6.82						6.67	6.51															10							7.73
691										9.85	8.48						6.97	6.97															10							7.73
692										7.73	8.64						7.12	7.73															10							7.73
693										9.54	7.42						7.58	6.67															10							7.73
694										8.48	8.48						6.82	8.03															10							7.73
695										9.85	8.64						7.12	6.82															10							7.73
696										8.33	7.42						6.97	6.51															10							7.73
697										8.33	7.58						6.82	7.12															10							7.73
698										8.64	8.18						6.97	7.42															10							7.73
699										8.64	9.39						6.51	7.27															10							7.73
700										8.79	8.33						6.82	7.12															10							7.73
701										8.79	8.18						7.12	6.82															10							7.73
702										9.24	8.64						6.36	6.36															10							7.73
703										9.39	8.94						7.42	7.12															10							7.73
704										9.09	9.09						8.33	6.97															10							7.73
705										10	9.09						7.73	5.61															10							7.73
706										9.09	7.88						6.67	6.51															10							7.73
707										8.33	8.79						6.51	5.91															10							7.73
708										9.39	10						7.27	5.45															10							7.73
709										10.45	7.73						5.61	7.12															10							7.73
710										8.64	8.33						6.97	6.21															10							7.73
711										9.39	9.85						6.82	6.97															10							7.73
712										9.7	9.85						7.58	5.61															10							7.73
713										8.94	8.33						6.97	6.06															10.15							7.73
714										8.94	8.94						7.27	6.82															10.15							7.73
715										8.94	9.24						6.67	6.97															10.15							7.73
716										9.7	9.24						6.21	6.51															10.15							7.73
717										8.18	7.73						6.97	6.51															10.15							7.73
718										8.94	8.79						6.36	6.51															10.15							7.73
719										8.33	9.39						6.97	6.82															10.15							7.73
720										9.09	8.94						6.97	6.82															10.15							7.73
721										8.94	9.54						7.12	6.36															10.15							7.73
722										9.39	9.39						6.67	6.82															10.15							7.73
723										9.54	8.94						7.42	6.67															10.15							7.73
724										9.09	8.64						7.42	7.42															10.15							7.73
725										10	8.18						7.73	6.82															10.15							7.73
726										9.7	8.79						6.97	6.67															10.15							7.88
727										8.79	9.09						7.42	6.36															10.15							7.88
728										8.94	10.15						6.97	7.27															10.15							7.88
729										8.64	8.64						6.67	6.21															10.15							7.88
730										9.7	8.48						7.12	7.27															10.15							7.88
731										8.48	7.58						7.12	6.97															10.15							7.88
732										9.7	7.27						7.88	6.97															10.15							7.88
733										8.79	7.73						7.12	6.82															10.15							7.88
734										8.48	8.18						6.36	6.36															10.15							7.88
735										9.09	8.79						6.97	7.27															10.15							7.88
736										8.03	9.24						7.58	7.27															10.15							7.88
737										9.54	8.18						6.51	6.36															10.15							7.88
738										8.18	8.18						6.82	6.21															10.15							7.88
739										10.45	10						8.03	6.36															10.15							7.88
740										9.54	7.73						7.12	6.21															10.15							7.88
741										9.09	8.03						7.27	6.51															10.15							7.88
742										8.94	8.94						6.67	7.58															10.15							7.88
743										9.7	8.64						6.51	6.97															10.15							7.88
744										8.94	8.64						6.21	6.36															10.15							7.88
745										9.09	9.54						7.12	7.27															10.15							7.88
746										8.33	8.33						7.12	6.06															10.15							7.88
747										8.94	9.7						6.82	6.97															10.15							7.88
748										9.7	9.09						6.67	6.82															10.15							7.88
749										8.64	8.33						6.97	7.58															10.15							7.88
750										9.24	9.09						7.88	8.03															10.15							7.88
751										9.24	9.39						6.36	6.67															10.15							7.88
752										9.09	9.09						7.88	7.27															10.15							7.88
753										9.09	8.64						8.03	6.36															10.15							7.88
754										8.79	8.33						8.33	7.42															10.15							7.88
755										9.39	8.64						8.03	7.27															10.15							7.88
756										8.94	8.79						8.03	7.12															10.15							7.88
757										9.09	9.09						6.67	6.67															10.15							7.88
758										8.79	8.33						7.58	7.58															10.15							7.88
759										8.64	9.39						7.12	7.12															10.15							7.88
760										8.79	8.03						7.88	6.36															10.15							7.88
761										8.03	9.24						7.27	6.82															10.15							7.88
762										9.7	8.48						7.42	6.51															10.15							7.88
763										9.09	9.09						8.33	6.21															10.15							7.88
764										8.03	8.18						7.42	6.51															10.15							7.88
765										7.73	8.94						7.27	5.61															10.15							7.88
766										7.73	9.39						6.36	6.51															10.15							7.88
767										8.03	8.79						7.12	6.36															10.15							7.88
768										9.24	8.79						7.88	6.67															10.15							7.88
769										9.24	8.03						8.03	6.51															10.15							7.88
770										8.48	8.03						7.27	6.82															10.15							7.88
771										8.64	9.7						6.97	6.51															10.15							7.88
772										9.24	10						7.73	6.82															10.15							7.88
773										8.18	7.73						6.67	6.97															10.15							7.88
774										8.48	7.12						7.88	6.82															10.15							7.88
775										8.94	7.88						7.88	7.27															10.15							7.88
776										9.09	8.64						7.58	7.27															10.15							7.88
777										8.64	7.88						7.88	7.58															10.15							7.88
778										7.88	7.73						7.42	7.12															10.15							7.88
779										8.94	8.79						7.88	7.42															10.15							7.88
780										8.94	7.58						7.12	7.12															10.15							7.88
781										9.54	8.94						7.88	8.18															10.15							7.88
782										8.94	7.73						6.36	6.97															10.15							7.88
783										8.79	7.73						6.67	6.67															10.15							7.88
784										9.85	7.88						7.73	7.58															10.15							7.88
785										8.79	7.88						7.88	7.27															10.15							7.88
786										8.79	9.09						8.18	6.82															10.15							7.88
787										9.24	8.03						7.12	7.27															10.15							7.88
788										9.7	8.33						8.48	8.48															10.15							7.88
789										9.54	7.58						7.73	7.12															10.15							7.88
790										8.79	7.12						7.58	7.27															10.15							7.88
791										9.09	7.58						7.42	7.88															10.15							7.88
792										10.15	8.18						7.42	7.42															10.15							7.88
793										8.94	7.27						7.88	6.51															10.15							7.88
794										8.94	7.58						6.97	6.82															10.15							7.88
795										9.85	7.58						8.18	7.42															10.15							7.88
796										9.39	7.88						8.33	6.36															10.15							7.88
797										9.24	7.88						7.73	6.82															10.15							7.88
798										8.64	7.27						7.42	6.06															10.15							7.88
799										8.79	8.64						7.12	7.42															10.15							7.88
800										9.7	8.18						8.03	7.27															10.15							7.88
801										8.94	7.58						8.64	6.67															10.15							7.88
802										8.94	8.33						8.33	7.27															10.15							7.88
803										9.39	8.33						8.03	6.36															10.15							7.88
804										7.88	8.94						6.97	6.67															10.15							7.88
805										9.39	8.64						7.58	6.67															10.15							7.88
806										8.48	7.88						7.12	6.51															10.15							7.88
807										9.24	8.03						7.58	6.36															10.15							7.88
808										9.39	10.15						7.12	7.58															10.15							7.88
809										9.09	9.39						6.97	7.88															10.15							7.88
810										9.24	8.03						8.03	7.12															10.15							7.88
811										8.33	8.94						7.88	7.73															10.15							7.88
812										9.09	8.64						7.73	7.88															10.15							8.03
813										7.42	8.64						7.58	7.27															10.15							8.03
814										9.7	8.48						6.97	7.88															10.15							8.03
815										7.58	8.64						7.12	7.12															10.15							8.03
816										8.79	8.33						7.88	7.42															10.3							8.03
817										8.64	8.33						7.12	7.12															10.3							8.03
818										8.18	9.09						7.88	6.21															10.3							8.03
819										7.88	8.18						7.27	6.82															10.3							8.03
820										9.09	7.73						6.97	7.12															10.3							8.03
821										8.33	8.48						7.27	6.97															10.3							8.03
822										8.79	8.18						7.88	7.58															10.3							8.03
823										9.09	8.64						7.27	7.73															10.3							8.03
824										9.54	9.24						6.36	7.58															10.3							8.03
825										9.39	9.39						7.12	6.21															10.3							8.03
826										7.73	8.18						7.42	7.12															10.3							8.03
827										8.64	8.33						6.97	7.88															10.3							8.03
828										8.79	7.88						7.58	6.82															10.3							8.03
829										8.33	7.73						7.73	7.12															10.3							8.03
830										8.33	8.64						6.82	6.97															10.3							8.03
831										7.88	8.03						7.58	7.12															10.3							8.03
832										7.88	9.09						7.73	7.42															10.3							8.03
833										9.09	8.18						7.58	7.27															10.3							8.03
834										8.48	8.18						6.21	7.12															10.3							8.03
835										9.7	8.48						7.88	7.58															10.3							8.03
836										9.09	8.94						6.36	6.36															10.3							8.03
837										8.33	9.09						7.88	7.27															10.3							8.03
838										8.48	8.94						7.27	6.67															10.3							8.03
839										8.48	8.48						7.12	6.82															10.3							8.03
840										8.18	9.09						7.42	7.12															10.3							8.03
841										8.03	8.94						7.12	7.73															10.3							8.03
842										10.91	8.64						7.42	6.67															10.3							8.03
843										8.18	8.03						6.97	7.58															10.3							8.03
844										8.48	8.64						7.42	7.58															10.3							8.03
845										9.24	9.09						6.21	7.12															10.3							8.03
846										7.88	8.48						7.27	6.82															10.3							8.03
847										8.18	8.03						7.27	7.58															10.3							8.03
848										8.79	8.03						6.36	7.73															10.3							8.03
849										8.18	8.18						7.27	7.27															10.3							8.03
850										9.7	9.09						6.97	7.58															10.3							8.03
851										8.94	9.09						7.42	6.82															10.3							8.03
852										9.7	8.33						7.12	6.82															10.3							8.03
853										8.48	8.03						6.82	6.97															10.3							8.03
854										10.15	9.54						7.58	6.51															10.3							8.03
855										9.39	9.09						6.82	6.67															10.3							8.03
856										9.85	7.58						7.42	7.12															10.3							8.03
857										10	8.48						7.58	7.58															10.3							8.03
858										8.64	8.18						6.97	7.58															10.3							8.03
859										8.94	9.09						7.27	6.82															10.3							8.03
860										9.7	8.79						6.82	7.73															10.3							8.03
861										9.39	9.09						7.12	6.06															10.3							8.03
862										10	8.48						6.67	6.51															10.3							8.03
863										8.94	8.48						7.12	7.58															10.3							8.03
864										9.24	8.94						7.12	7.58															10.3							8.03
865										8.79	8.33						6.67	6.97															10.3							8.03
866										8.94	7.73						7.42	6.67															10.3							8.03
867										9.39	8.48						7.42	6.67															10.3							8.03
868										9.54	7.88						6.51	6.97															10.3							8.03
869										9.09	7.73						6.82	6.97															10.3							8.03
870										8.64	8.18						7.27	7.88															10.3							8.03
871										9.54	8.18						6.21	6.82															10.3							8.03
872										10	8.79						6.97	6.97															10.3							8.03
873										10	8.33						7.58	6.82															10.3							8.03
874										10.15	9.24						8.48	6.21															10.3							8.03
875										10.61	8.33						8.33	7.73															10.3							8.03
876										9.7	7.88						7.42	6.97															10.3							8.03
877										10.61	8.03						8.03	7.58															10.3							8.03
878										8.48	7.12						6.67	6.51															10.3							8.03
879										9.54	8.18						6.82	7.27															10.3							8.03
880										9.24	8.18						7.58	6.36															10.3							8.03
881										8.79	7.88						7.42	7.27															10.45							8.03
882										9.54	8.94						6.97	7.58															10.45							8.03
883										9.39	7.58						7.58	6.82															10.45							8.03
884										8.94	8.79						7.12	7.42															10.45							8.03
885										9.54	7.58						7.88	7.12															10.45							8.03
886										10.76	7.42						8.03	7.12															10.45							8.03
887										9.09	8.79						7.42	8.18															10.45							8.03
888										9.24	8.94						7.73	7.88															10.45							8.03
889										9.39	8.18						8.18	6.97															10.45							8.03
890										8.03	9.09						7.58	7.58															10.45							8.03
891										8.94	8.03						7.58	7.42															10.45							8.03
892										8.94	6.97						6.97	6.67															10.45							8.03
893										8.48	8.03						7.58	6.51															10.45							8.03
894										9.24	8.64						7.12	7.73															10.45							8.03
895										10	8.03						7.88	7.27															10.45							8.03
896										8.64	9.24						7.58	6.67															10.45							8.03
897										8.94	8.94						7.12	6.82															10.45							8.03
898										8.48	10.3						7.88	6.82															10.45							8.03
899										9.7	8.03						8.33	6.67															10.45							8.03
900										9.85	8.33						7.88	6.97															10.45							8.18
901										10.3	8.03						7.27	6.82															10.45							8.18
902										9.39	8.18						7.27	7.73															10.45							8.18
903										8.18	8.33						8.03	6.82															10.45							8.18
904										8.94	8.48						7.42	7.88															10.45							8.18
905										9.7	8.64						7.27	8.03															10.45							8.18
906										10	8.64						7.42	8.18															10.45							8.18
907										9.54	8.33						6.82	7.12															10.45							8.18
908										9.54	7.88						9.39	7.27															10.45							8.18
909										8.48	7.58						6.51	7.88															10.45							8.18
910										8.18	8.48						7.58	7.58															10.45							8.18
911										8.64	8.03						6.36	6.82															10.45							8.18
912										8.48	7.88						6.82	7.42															10.45							8.18
913										8.33	8.03						7.58	7.58															10.45							8.18
914										9.09	8.79						8.48	7.58															10.45							8.18
915										8.48	8.94						7.42	7.88															10.45							8.18
916										9.24	9.39						7.27	7.88															10.45							8.18
917										9.24	7.88						7.73	6.06															10.45							8.18
918										9.09	9.24						7.88	7.27															10.45							8.18
919										8.03	8.64						7.12	6.97															10.45							8.18
920										7.88	8.33						6.67	7.58															10.45							8.18
921										8.94	8.48						8.03	7.88															10.45							8.18
922										8.94	8.48						8.33	8.18															10.45							8.18
923										8.18	8.64						6.97	8.03															10.45							8.18
924										9.39	8.03						7.27	7.58															10.45							8.18
925										8.48	8.94						6.82	8.33															10.45							8.18
926										8.94	8.03						6.82	7.58															10.45							8.18
927										9.09	7.58						6.97	6.82															10.45							8.18
928										8.94	7.73						6.82	6.97															10.45							8.18
929										7.73	8.64						7.58	7.73															10.45							8.18
930										8.03	8.33						6.97	7.42															10.45							8.18
931										8.79	8.48						8.18	7.88															10.45							8.18
932										9.54	7.42						8.33	7.27															10.45							8.18
933										9.09	7.58						8.03	6.97															10.45							8.18
934										7.88	10						6.97	7.27															10.45							8.18
935										8.64	9.7						8.48	7.42															10.45							8.18
936										9.54	9.39						6.67	6.36															10.45							8.18
937										7.88	8.48						6.97	6.67															10.45							8.18
938										9.09	9.09						6.82	6.51															10.45							8.18
939										8.79	9.54						8.48	7.42															10.45							8.18
940										7.88	9.39						7.27	6.51															10.45							8.18
941										8.64	9.24						7.58	7.42															10.45							8.18
942										7.58	8.94						6.82	6.21															10.45							8.18
943										7.88	8.94						7.42	7.12															10.45							8.18
944										9.7	9.85						6.97	7.42															10.61							8.18
945										8.33	8.33						7.27	6.82															10.61							8.18
946										9.09	8.94						7.42	6.51															10.61							8.18
947										7.73	10						7.42	7.27															10.61							8.18
948										7.88	9.7						6.97	6.82															10.61							8.18
949										7.42	8.64						7.58	7.27															10.61							8.18
950										9.09	9.39						7.58	6.82															10.61							8.18
951										8.94	9.24						7.27	6.97															10.61							8.18
952										7.73	10						7.27	6.82															10.61							8.18
953										8.79	8.79						7.42	6.82															10.61							8.18
954										8.79	9.54						7.58	6.97															10.61							8.18
955										8.48	9.09						7.58	6.36															10.61							8.18
956										8.64	9.24						6.82	7.88															10.61							8.18
957										8.48	8.79						7.42	7.58															10.61							8.18
958										8.94	9.54						7.42	6.82															10.61							8.18
959										9.7	9.24						6.97	7.42															10.61							8.18
960										9.85	8.79						7.12	7.42															10.61							8.18
961										9.24	9.39						7.42	7.42															10.61							8.18
962										7.88	9.54						7.42	7.42															10.61							8.18
963										8.18	8.79						6.67	7.58															10.61							8.18
964										8.79	9.7						8.03	7.12															10.61							8.18
965										8.79	9.24						8.64	6.67															10.61							8.18
966										8.33	9.54						7.27	7.88															10.61							8.18
967										8.18	8.79						7.73	7.58															10.61							8.18
968										8.48	9.7						7.73	7.42															10.61							8.18
969										9.85	9.39						6.21	7.27															10.61							8.33
970										8.33	8.48						7.42	6.51															10.61							8.33
971										8.64	9.7						8.03	7.58															10.61							8.33
972										8.33	8.94						6.51	6.51															10.61							8.33
973										8.18	10						7.58	6.82															10.61							8.33
974										8.48	9.7						8.03	7.58															10.61							8.33
975										7.88	8.94						7.12	6.97															10.61							8.33
976										8.64	11.21						7.12	8.03															10.61							8.33
977										8.03	9.24						6.82	7.12															10.61							8.33
978										8.03	9.54						6.97	6.97															10.61							8.33
979										7.42	8.94						6.97	7.42															10.61							8.33
980										7.73	9.24						6.51	6.06															10.61							8.33
981										8.48	9.7						7.88	7.42															10.61							8.33
982										8.18	10.45						7.58	6.82															10.61							8.33
983										9.54	9.39						8.64	7.12															10.61							8.33
984										8.03	10.91						6.67	7.42															10.61							8.33
985										7.58	9.7						6.67	7.12															10.61							8.33
986										8.64	9.09						8.18	6.82															10.61							8.33
987										9.39	8.79						9.24	6.82															10.61							8.33
988										8.33	8.48						8.03	6.36															10.61							8.33
989										7.88	8.33						7.73	6.36															10.61							8.33
990										8.03	9.24						7.42	6.97															10.61							8.33
991										8.79	8.33						6.97	6.82															10.61							8.33
992										9.09	8.48						5.91	7.12															10.61							8.33
993										8.18	8.94						7.73	6.97															10.61							8.33
994										8.18	8.64						7.58	7.73															10.61							8.33
995										7.73	9.7						7.58	7.27															10.61							8.33
996										9.7	8.18						8.64	6.97															10.61							8.33
997										8.03	8.48						7.73	7.42															10.61							8.33
998										9.24	9.09						6.97	6.21															10.61							8.33
999										8.18	8.48						7.42	6.36															10.61							8.33
1000										8.18	9.54						7.58	6.97															10.61							8.33
1001										8.18	9.54						6.21	7.12															10.61							8.33
1002										7.42	8.48						6.06	7.42															10.61							8.33
1003										8.18	8.94						7.12	7.12															10.61							8.33
1004										6.97	9.09						6.82	7.12															10.61							8.33
1005										7.88	9.09						6.67	6.06															10.61							8.33
1006										7.12	9.24						6.67	6.67															10.61							8.33
1007										7.58	9.09						6.36	6.06															10.61							8.33
1008										8.64	9.39						6.97	7.12															10.76							8.33
1009										8.94	9.7						6.82	6.67															10.76							8.33
1010										6.97	9.54						6.21	6.51															10.76							8.33
1011										8.33	9.09						7.12	6.51															10.76							8.33
1012										7.12	9.54						6.51	6.67															10.76							8.33
1013										7.42	9.09						6.97	7.27															10.76							8.33
1014										9.24	9.24						6.82	7.58															10.76							8.33
1015										10	8.64						6.97	6.67															10.76							8.33
1016										7.12	8.48						6.82	7.73															10.76							8.33
1017										8.33	8.48						7.42	7.73															10.76							8.33
1018										7.73	7.73						6.97	7.27															10.76							8.33
1019										7.12	9.09						6.51	7.27															10.76							8.33
1020										8.03	8.33						6.67	7.88															10.76							8.33
1021										7.42	7.88						6.82	7.73															10.76							8.33
1022										7.88	7.58						6.06	7.88															10.76							8.33
1023										8.64	7.58						7.12	6.97															10.76							8.33
1024										8.33	8.64						7.58	8.33															10.76							8.48
1025										8.18	7.58						7.27	7.12															10.76							8.48
1026										7.73	10.3						6.67	7.42															10.76							8.48
1027										6.97	7.88						5.91	6.97															10.76							8.48
1028										7.42	8.03						7.27	7.27															10.76							8.48
1029										7.88	8.18						6.67	6.82															10.76							8.48
1030										9.09	7.58						6.97	7.27															10.76							8.48
1031										8.18	7.88						7.12	7.73															10.76							8.48
1032										6.51	7.12						6.06	6.82															10.76							8.48
1033										8.33	9.09						6.06	6.67															10.76							8.48
1034										7.27	7.88						6.21	8.18															10.76							8.48
1035										6.97	8.33						5.61	7.42															10.76							8.48
1036										8.18	8.94						6.67	8.03															10.76							8.48
1037										6.82	9.24						6.21	7.27															10.76							8.48
1038										8.33	9.24						6.06	8.33															10.76							8.48
1039										8.79	9.09						6.97	8.64															10.76							8.48
1040										7.12	8.03						6.21	7.88															10.76							8.48
1041										6.67	8.94						6.51	7.88															10.76							8.48
1042										7.42	8.94						6.67	8.33															10.76							8.48
1043										9.09	10.45						6.21	7.42															10.76							8.48
1044										8.79	8.64						7.12	7.73															10.76							8.48
1045										7.27	8.18						6.82	7.42															10.76							8.48
1046										6.97	8.48						6.51	7.42															10.76							8.48
1047										7.58	8.33						6.51	7.58															10.76							8.48
1048										6.82	10.3						6.67	8.94															10.76							8.48
1049										8.18	9.09						7.12	8.48															10.76							8.48
1050										9.24	7.73						6.36	7.42															10.91							8.48
1051										9.24	8.64						7.27	8.33															10.91							8.48
1052										10.15	7.73						7.27	7.58															10.91							8.48
1053										9.7	8.79						5.76	7.42															10.91							8.48
1054										10	8.18						6.06	6.67															10.91							8.48
1055										9.7	8.18						6.82	7.58															10.91							8.48
1056										9.24	8.18						6.36	7.58															10.91							8.48
1057										10.3	8.33						6.51	7.12															10.91							8.48
1058										9.39	9.39						7.12	7.12															10.91							8.48
1059										10.3	8.94						7.27	7.73															10.91							8.48
1060										10.15	7.27						6.51	6.97															10.91							8.48
1061										9.39	7.58						6.97	6.51															10.91							8.48
1062										10.3	8.94						6.82	6.82															10.91							8.48
1063										9.85	9.24						8.03	7.58															10.91							8.48
1064										10.45	9.24						6.06	6.97															10.91							8.48
1065										9.39	8.48						6.67	7.42															10.91							8.48
1066										9.39	9.85						6.67	6.67															10.91							8.48
1067										9.39	8.18						6.36	7.58															10.91							8.48
1068										9.7	7.73						6.67	7.27															10.91							8.48
1069										9.39	7.88						7.27	7.12															10.91							8.48
1070										9.7	7.42						6.67	7.12															10.91							8.48
1071										10	9.39						6.51	6.21															10.91							8.48
1072										9.09	8.18						7.88	6.67															11.06							8.48
1073										9.85	9.09						7.12	7.88															11.06							8.48
1074										10.15	8.48						6.67	7.73															11.06							8.48
1075										10	8.33						6.97	7.73															11.06							8.64
1076										11.06	8.33						6.21	7.12															11.06							8.64
1077										9.39	8.94						6.82	7.27															11.06							8.64
1078										10.3	8.18						7.88	7.73															11.06							8.64
1079										9.7	8.64						7.12	8.18															11.06							8.64
1080										10	8.79						6.82	6.82															11.06							8.64
1081										9.54	9.24						7.12	7.12															11.06							8.64
1082										9.39	10						6.67	7.42															11.06							8.64
1083										10.91	8.48						6.51	8.18															11.06							8.64
1084										9.7	8.94						6.82	7.88															11.06							8.64
1085										10.61	8.33						8.03	8.03															11.06							8.64
1086										10	8.33						6.97	6.82															11.06							8.64
1087										9.39	7.73						7.12	7.12															11.06							8.64
1088										10	8.33						7.12	8.03															11.06							8.64
1089										10.3	8.79						7.27	7.58															11.21							8.64
1090										9.54	8.94						6.82	7.42															11.21							8.64
1091										9.54	7.58						6.21	7.12															11.21							8.64
1092										10.15	8.03						6.97	7.27															11.21							8.64
1093										9.85	8.94						7.12	6.51															11.21							8.64
1094										10	7.58						6.82	6.97															11.21							8.64
1095										9.85	8.64						6.36	7.88															11.21							8.64
1096										10	7.58						6.82	7.42															11.21							8.64
1097										9.85	9.09						6.97	8.03															11.21							8.64
1098										10.15	8.33						6.67	6.36															11.21							8.64
1099										9.39							6.82																11.21							8.79
1100										9.85							7.12																11.21							8.79
1101										9.24							7.58																11.21							8.79
1102										9.85							6.21																11.21							8.79
1103										9.39							6.97																11.21							8.79
1104										10.15							6.36																11.36							8.79
1105										9.7							7.58																11.36							8.79
1106										9.85							6.67																11.36							8.79
1107										10.15							6.51																11.36							8.79
1108										11.06							5.15																11.36							8.79
1109										10							6.97																11.36							8.79
1110										10.15							6.51																11.36							8.79
1111										9.39							7.27																11.36							8.79
1112										9.09							6.67																11.36							8.79
1113										10.61							7.12																11.36							8.79
1114										9.09							6.97																11.36							8.79
1115										10.45							7.42																11.36							8.79
1116										9.85							6.97																11.36							8.79
1117										9.39							6.51																11.36							8.79
1118										10.15							7.12																11.36							8.79
1119										9.85							6.51																11.51							8.94
1120										10.45							6.82																11.51							8.94
1121										10.45							6.67																11.51							8.94
1122										9.09							7.88																11.51							8.94
1123										10.15							6.67																11.51							8.94
1124										10.3							7.58																11.51							8.94
1125										10.15							6.36																11.67							8.94
1126										10.15							6.21																11.67							8.94
1127										9.39							6.82																11.82							9.09
1128										9.7							5.61																11.82							9.09
1129										10							6.21																11.82							9.09
1130										10.61							7.58																11.97							9.09
1131										10.3							7.12																11.97							9.09
1132										8.94							7.88																12.12							9.09
1133										9.7							7.58																12.42							9.09
1134										10.3							6.21
1135										10.15							6.97
1136										10.15							5.61
1137										10							5.76
1138										9.85							7.88
1139										9.54							6.21
1140										10.3							7.88
1141										10.15							7.58
1142										9.85							6.36
1143										10							6.67
1144										10.61							7.27
1145										10.3							7.12
1146										9.39							7.58
1147										9.39							8.18
1148										9.54							6.51
1149										10.3							7.12
1150										9.7							7.12
1151										9.24							6.82
1152										10							6.51
1153										10							6.36
1154										8.94							6.36
1155										10.76							5.76
1156										10							6.97
1157										10.15							6.67
1158										9.7							7.58
1159										9.85							7.73
1160										9.85							7.12
1161										9.85							6.82
1162										9.85							7.27
1163										9.85							8.18
1164										9.7							7.27
1165										9.7							7.42
1166										10							7.88
1167										10.91							6.67
1168										9.85							6.36
1169										8.94							8.18
1170										8.79							6.67
1171										9.39							6.67
1172										10							7.27
[truncated: 1 more columns]

## Sheet: Fig.3
Fig. 3 Source data
No.	Fig. 3a
	Relative expression
	Root	Stem	Leaf	Tassel	Ear	Silk	Ovule	2 DAP	4 DAP	6 DAP	8 DAP	9 DAP	12 DAP
1	0	0	0	0	0	0	64.6157	6464.51	12983.1	4575.67	2440.97	0.865239	0.00414184
2	0	0	0	0	0	0	48.1586	5743.31	9250.21	5339.07	2477.93	1	0.00414184
3	0	0	0	0	0	0	10.0857	6070.74	17712.8	6305.55	2864.01	1.24971	0.00293179

## Sheet: Fig.4
Fig. 4 Source data
No.	Fig. 4d			Fig. 4e			Fig. 4f			Fig. 4g			Fig. 4i																					Fig. 4k
													0 DAP				3 DAP				6 DAP				9 DAP				12 DAP					Relative expression
	Nucellus thickness			Nucellus cell areas			Nucellus cell length			Nucellus cell width			Nucellus area		Endosperm area		Nucellus area		Endosperm area		Nucellus area		Endosperm area		Nucellus area		Endosperm area		Nucellus area		Endosperm area			Zm00001d009759(VPE4)		Zm00001d035689(CCP5)		Zm00001d016664(SER1)		Zm00001d045849(AED1)		Zm00001d012633(AED2)
	HKW9Mc	HKW9V671		HKW9Mc	HKW9V671		HKW9Mc	HKW9V671		HKW9Mc	HKW9V671		HKW9Mc	HKW9V671	HKW9Mc	HKW9V671	HKW9Mc	HKW9V671	HKW9Mc	HKW9V671	HKW9Mc	HKW9V671	HKW9Mc	HKW9V671	HKW9Mc	HKW9V671	HKW9Mc	HKW9V671	HKW9Mc	HKW9V671	HKW9Mc	HKW9V671		HKW9Mc	HKW9V671	HKW9Mc	HKW9V671	HKW9Mc	HKW9V671	HKW9Mc	HKW9V671	HKW9Mc	HKW9V671
1	1450	1347		86.377	96.371		3.551	3.995		11.482	10.145		1	1	0	0	0.944853	0.983949	0.0551471	0.0160514	0.927478	0.937185	0.0725219	0.0628152	0.830422	0.878613	0.169578	0.121387	0.201888	0.714093	0.798112	0.285907		11.4393	5.91531	40852.8	22885.4	109.838	73.198	15.0066	1.45458	214.713	135.047
2	1464	1350		106.365	106.603		3.916	4.537		13.922	12.065		1	1	0	0	0.981466	0.986667	0.0185341	0.0133333	0.934541	0.944422	0.0654592	0.0555779	0.821461	0.872643	0.178539	0.127357	0.206462	0.722524	0.793538	0.277476		12.5901	6.28006	40603.3	21584.8	115.248	85.55	17.2795	1.04632	180.116	136.802
3	1548	1433		117.073	111.362		4.86	5.028		14.642	12.073		1	1	0	0	0.97418	0.984273	0.02582	0.0157274	0.935763	0.943981	0.0642372	0.0560191	0.747911	0.867911	0.252089	0.132089	0.234462	0.635974	0.765538	0.364026		12.7319	6.59828	43950.8	22464.4	101.901	81.0398	17.2009	1.15127	214.79	150.051
4	1581	1444		128.495	115.645		5.519	5.106		15.067	13.648		1	1	0	0	0.960157	0.984749	0.0398432	0.0152505	0.9369	0.947408	0.0630997	0.0525923	0.738069	0.846559	0.261931	0.153441	0.233594	0.632829	0.766406	0.367171
5	1617	1449		153.48	115.883		6.213	5.177		15.698	13.916		1	1	0	0	0.961272	0.98274	0.0387283	0.01726	0.937589	0.947427	0.0624109	0.0525727	0.73921	0.843456	0.26079	0.156544	0.233297	0.575294	0.766703	0.424706
6	1676	1493		153.48	123.736		6.277	5.774		15.882	14.657		1	1	0	0	0.960436	0.98045	0.0395642	0.0195503	0.938436	0.950505	0.0615641	0.0494946	0.724807	0.849091	0.275193	0.150909	0.235132	0.55817	0.764868	0.44183
7	1843			188.221	124.212		6.697	5.904		17.936	15.358		1	1	0	0	0.957531	0.979062	0.0424689	0.020938	0.932021	0.950557	0.0679795	0.0494429	0.725815	0.83447	0.274185	0.16553	0.234441	0.558282	0.765559	0.441718
8				190.601	138.251		7.337	5.912		18.946	15.598		1	1	0	0	0.959152	0.977432	0.040848	0.0225681	0.933938	0.940672	0.0660622	0.0593278	0.715008	0.835066	0.284992	0.164934	0.228269	0.552172	0.771731	0.447828
9				209.399	147.293		7.43	6.684		19.495	15.853		1	1	0	0	0.960361	0.977623	0.0396387	0.0223765	0.933914	0.940918	0.0660861	0.0590817	0.712423	0.829603	0.287577	0.170397	0.255416	0.546605	0.744584	0.453395
10				222.487	153.242		7.701	6.984		19.984	16.509		1	1	0	0	0.95998	0.978695	0.04002	0.0213049	0.941436	0.936853	0.0585635	0.0631473	0.719199	0.838412	0.280801	0.161588	0.240778	0.41803	0.759222	0.58197
11				227.722	159.905		7.9	7.418		20.33	16.58		1	1	0	0										0.832765		0.167235	0.238686	0.406718	0.761314	0.593282
12				227.722	168.471		7.963	7.474		20.663	16.587		1	1	0	0													0.241258	0.411874	0.758742	0.588126
13				251.279	180.131		8.045	7.773		20.903	17.111		1	1	0	0													0.237921	0.426251	0.762079	0.573749
14				261.987	182.748		8.519	8.217		20.988	17.179		1	1	0	0													0.234066	0.429634	0.765934	0.570366
15				281.499	196.074		9.09	8.599		21.044	17.322			1		0													0.232525	0.428323	0.767475	0.571677
16				289.827	202.974		9.204	8.62		21.052	17.569			1		0													0.242352	0.425667	0.757648	0.574333
17				297.442	206.068		9.832	8.873		21.088	17.82																			0.4165		0.583452
18				303.391	208.447		9.832	8.972		21.106	18.696
19				316.716	214.158		10.834	9.481		21.399	18.984
20				318.382	215.348		10.976	9.949		21.63	19.16
21				328.138	215.586		11.456	9.962		21.822	19.278
22				335.277	220.345		11.564	10.009		22.011	19.968
23				335.99	232.957		11.637	10.018		22.043	19.984
24				335.99	233.432		11.879	10.354		22.55	20.113
25				341.225	245.33		11.961	10.71		22.662	20.213
26				344.081	245.568		12.108	11.158		22.912	20.57
27				348.84	264.366		12.397	11.299		22.959	20.634
28				351.695	271.505		12.422	11.897		23.372	20.789
29				371.684	277.93		12.566	12.393		23.674	20.835
30				371.684	293.159		12.996	12.461		23.713	22.257
31				373.825	299.584		13.158	12.508		23.94	22.342
32				376.681	312.195		13.37	12.712		24.465	22.498
33				381.916	321.951		13.652	12.948		24.551	22.755
34				381.916	326.948		14.479	13.164		25.098	22.818
35				400.476	332.659		14.634	13.395		25.131	22.881
36				404.759	335.277		14.685	13.408		25.141	22.995
37				405.711	348.364		14.782	13.421		25.161	23.02
38				414.753	367.162		14.838	14.146		25.306	23.034
39				427.841	367.638		15.067	14.18		25.507	23.236
40				428.079	367.876		15.558	14.453		25.96	23.525
41				428.316	373.825		15.566	14.557		26.229	23.694
42				444.021	375.967		15.71	14.616		26.382	23.806
43				452.826	379.536		15.871	14.625		26.425	23.873
44				452.826	380.25		15.885	14.649		26.433	23.947
45				469.007	380.726		15.948	14.711		26.469	23.978
46				473.528	384.771		16.049	14.733		26.604	24.512
47				476.859	385.485		16.064	14.84		26.669	24.515
48				476.859	388.34		16.281	14.883		26.79	24.88
49				477.811	388.578		16.367	15.116		26.945	25.074
50				483.76	389.292		16.406	15.21		26.998	25.111
51				484.949	396.193		16.589	15.285		27.023	25.526
52				487.567	396.907		16.589	15.288		27.197	25.684
53				498.275	397.383		16.78	15.68		27.275	25.749
54				498.275	407.852		17.042	15.702		27.311	25.871
55				505.413	413.087		17.075	15.71		27.311	26.025
56				507.079	414.039		17.461	15.78		27.393	26.026
57				507.079	415.705		17.524	15.882		27.633	26.123
58				511.838	420.702		17.588	15.893		27.716	26.215
59				512.552	424.985		17.591	16.215		27.773	26.276
60				515.645	441.166		17.693	16.275		27.839	26.341
61				537.299	443.783		17.72	16.281		27.925	26.567
62				537.299	445.211		17.756	16.371		28.235	26.629
63				567.281	446.401		17.847	16.679		28.36	26.845
64				570.851	451.874		17.926	16.694		28.404	27.049
65				572.04	457.109		17.984	16.737		28.47	27.073
66				573.468	458.061		18.11	16.764		28.629	27.647
67				573.944	458.537		18.28	16.842		28.653	27.696
68				582.748	458.775		18.493	16.968		28.694	27.82
69				582.748	468.769		18.639	17.02		28.752	27.993
70				584.89	470.196		18.907	17.024		28.753	28.03
71				584.89	471.386		18.907	17.072		28.785	28.176
72				587.745	478.763		18.962	17.199		28.982	28.176
73				592.504	480.904		18.969	17.214		29.061	28.293
74				592.98	483.76		19.054	17.35		29.089	28.389
75				592.98	486.615		19.385	17.427		29.175	28.394
76				593.456	488.281		19.476	17.46		29.233	28.399
77				594.884	491.374		19.518	17.483		29.337	28.976
78				604.878	493.754		19.547	17.595		29.371	29.208
79				616.062	501.368		19.569	17.865		29.657	29.318
80				617.49	502.558		19.591	17.957		29.832	29.325
81				620.345	503.034		19.685	18.036		29.893	29.4
82				624.628	514.218		19.876	18.09		29.969	29.535
83				631.291	520.88		19.989	18.168		29.982	29.697
84				632.719	526.115		20.001	18.471		30.182	29.722
85				638.667	528.019		20.049	18.655		30.238	29.933
86				638.667	534.444		20.285	18.761		30.32	30.146
87				639.143	536.109		20.39	18.871		30.918	30.292
88				643.664	541.344		20.605	19.124		31.033	30.342
89				643.664	557.287		20.683	19.182		31.116	30.512
90				644.378	558.239		20.789	19.418		31.125	30.567
91				644.378	568.947		21.062	19.442		31.22	30.621
92				645.092	578.703		21.073	19.522		31.379	30.628
93				650.089	579.655		21.255	19.718		31.386	30.636
94				651.041	588.459		21.446	19.824		31.482	30.7
95				651.517	589.173		21.465	20.009		31.49	30.775
96				651.517	594.646		21.651	20.049		31.494	30.81
97				659.607	601.071		21.68	20.186		31.667	31.166
98				662.225	601.309		21.709	20.292		31.946	31.191
99				662.463	602.023		21.783	20.421		32.096	31.359
100				663.177	609.161		21.787	20.541		32.152	31.403
101				663.177	613.92		21.849	20.584		32.178	31.718
102				664.366	624.628		21.924	20.621		32.197	31.996
103				669.126	629.387		21.934	20.658		32.263	32.117
104				670.077	632.005		21.966	20.775		32.405	32.163
105				670.077	640.571		21.984	20.822		32.463	32.2
106				670.791	645.092		22.086	20.903		32.55	32.421
107				671.505	648.662		22.145	21.118		32.582	32.454
108				671.981	660.559		22.249	21.179		32.607	32.694
109				675.55	667.222		22.704	21.298		32.723	33.043
110				695.062	672.933		22.789	21.34		32.733	33.177
111				695.062	685.544		22.834	21.353		32.764	33.223
112				698.156	699.346		23.113	21.66		32.768	33.702
113				700.535	700.297		23.151	21.74		32.796	33.831
114				701.725	705.77		23.234	21.876		32.834	33.882
115				704.581	710.054		23.455	21.924		33.3	34.099
116				706.722	713.623		23.477	22.055		33.322	34.322
117				712.433	714.575		23.519	22.08		33.747	34.378
118				716.954	715.764		23.591	22.1		33.79	34.541
119				721.475	722.189		23.679	22.195		33.866	34.625
120				730.518	733.135		23.722	22.535		33.934	35.217
121				731.469	734.563		23.78	22.545		34.185	35.349
122				731.469	741.701		23.809	22.547		34.241	35.386
123				733.611	746.936		23.933	22.611		34.477	35.473
124				733.611	751.457		24.081	22.648		34.632	35.734
125				745.271	783.105		24.156	22.774		34.644	35.934
126				747.174	786.199		24.167	23.252		34.81	35.935
127				747.412	791.672		24.391	23.372		35.023	35.942
128				764.545	795.479		24.5	23.765		35.143	36.242
129				774.301	799.524		24.551	23.809		35.197	36.55
130				777.87	801.666		24.761	23.812		35.318	36.818
131				777.87	806.663		24.922	23.947		35.42	36.92
132				781.44	814.515		24.979	23.968		35.969	37.091
133				797.62	816.657		25.027	24.071		35.974	37.322
134				797.62	821.654		25.079	24.12		36.196	37.483
135				801.666	828.554		25.115	24.196		36.197	37.624
136				802.855	829.744		25.334	24.199		36.27	37.703
137				807.615	830.458		25.415	24.379		36.545	38.093
138				807.615	832.362		25.475	24.857		36.559	38.114
139				809.042	858.537		25.503	24.878		36.738	38.431
140				819.512	863.534		25.573	25.094		36.781	38.574
141				824.509	866.389		25.614	25.198		36.99	38.702
142				833.314	870.434		25.743	25.775		37.119	38.734
143				833.314	873.766		25.772	25.894		37.122	39.052
144				834.503	877.573		25.789	25.923		37.288	39.398
145				837.597	882.57		25.907	26.098		37.398	40.049
146				837.597	898.513		25.992	26.506		37.568	40.211
147				837.597	903.51		25.994	26.667		37.808	40.275
148				860.202	910.648		26.07	26.884		37.847	40.65
149				876.383	939.679		26.071	27.318		37.869	40.681
150				876.383	958.477		26.388	27.426		37.887	40.708
151				885.663	960.381		26.508	27.52		38.043	41.115
152				886.853	975.372		26.509	27.53		38.143	41.867
153				887.329	977.037		26.629	27.635		38.54	42.026
154				890.66	1002.26		26.629	28.07		38.63	42.156
155				913.266	1006.78		26.947	28.539		38.851	42.248
156				915.645	1017.73		26.992	28.752		39.043	42.288
157				933.73	1036.53		27.274	29.087		39.055	42.322
158				945.628	1040.57		27.334	29.299		39.073	42.364
159				970.851	1041.76		27.982	29.407		39.082	42.627
160				970.851	1044.38		28.115	29.778		39.196	42.701
161				970.851	1066.75		28.264	30.778		39.328	42.739
162				982.748	1079.36		28.309	30.99		39.336	42.753
163				1000.6	1079.83		28.36	31.023		39.403	42.839
164				1006.31	1089.59		28.385	31.24		39.864	42.963
165				1007.5	1099.11		28.466	31.857		40.005	43.028
166				1008.45	1109.1		28.57	31.966		40.049	43.463
167				1008.92	1110.29		28.655	32.097		40.117	43.933
168				1009.4	1112.91		28.797	32.138		40.205	43.979
169				1019.39	1113.38		29.008	32.263		40.424	44.017
170				1019.39	1114.58		29.096	32.708		41.989	44.209
171				1022.01	1150.51		29.156	33.211		42.079	45.863
172				1030.82	1175.49		29.305	34.015		42.094	47.618
173				1044.38	1187.39		29.449	34.041		42.249	47.789
174				1058.66	1187.86		29.5	35.093		42.554	47.849
175				1064.37	1197.86		29.765	35.22		42.869	47.855
176				1075.79	1219.27		29.785	35.741		43.09	48.023
177				1083.16	1264.96		30.254	36.046		44.667	48.203
178				1083.4	1274.95		30.436	36.421		44.679	48.547
179				1111.24	1279		30.531	36.667		44.847	48.75
180				1134.09	1281.14		30.663	37.022		45.108	49.093
181				1148.6	1313.98		30.74	37.803		45.111	50.424
182				1150.98	1325.16		30.978	39.128		45.186	51.041
183				1150.98	1327.07		31.471	41.188		45.242	52.471
184				1159.79	1469.84		32.099	41.555		45.338	53.089
185				1172.4	1476.03		32.144	42.149		45.348	55.267
186				1172.4	1546.22		32.376	45.611		45.46	56.685
187				1179.06	1593.34		32.376	45.812		45.46	59.456
188				1186.67			32.483			45.869
189				1187.15			33.193			46.01
190				1188.1			33.241			46.505
191				1207.85			33.243			46.562
192				1216.42			33.308			46.693
193				1220.46			33.705			47.174
194				1224.51			33.744			48.541
195				1322.78			33.805			48.841
196				1327.78			34.05			48.915
197				1327.78			34.16			49.193
198				1355.86			34.439			49.333
199				1383.46			34.493			49.927
200				1389.89			35.11			50.223
201				1413.21			35.529			50.233
202				1421.06			35.778			50.77
203				1426.29			35.82			50.88
204				1440.33			36.115			50.952
205				1527.9			36.754			51.485
206				1540.04			37.67			51.5
207				1631.89			37.806			51.814
208				1699.23			39.062			52.156
209				1731.83			39.184			52.2
210				1760.62			40.204			52.307
211				1760.62			40.6			54.388
212				1801.31			41.938			56.466
213				1869.36			42.164			56.553
214				1965.5			42.434			58.179
215				1965.5			43.644			59.987
216				2229.86			44.386			66.536

## Sheet: Fig.5
Fig. 5 Source data
No.	Fig. 5b															Fig. 5e
	Relative expression															LUC/REN
	0 DAP		2 DAP		4 DAP		6 DAP		8 DAP		9 DAP		12 DAP			CK		ZmNAC11		ZmNAC29
	ZmNAC29	ZmNAC11	ZmNAC29	ZmNAC11	ZmNAC29	ZmNAC11	ZmNAC29	ZmNAC11	ZmNAC29	ZmNAC11	ZmNAC29	ZmNAC11	ZmNAC29	ZmNAC11		HKW9Mc	HKW9V671	HKW9Mc	HKW9V671	HKW9Mc	HKW9V671
1	0.37	1.23226	2.0627	0.836389	9.13941	3.78368	0.287758	0.378386	0.360763	0.946745	0.555372	0.528928	0.045431	0.010368		0.0539569	0.0916483	545.411	277.584	486.083	358.673
2	0.19	0.252542	1.91101	0.782287	4.00154	2.69525	3.66349	0.948719	1	1.01588	0.400242	0.245146	0.160926	0.024876		0.0403532	0.0597547	537.466	240.522	643.839	266.568
3	0.05	0.032208	1.77922	2.93924	5.31262	4.41016	2.72098	0.644994	2.29633	1.03974	0.557231	0.144814	0.012146	0.006518		0.0556474	0.0649071	424.586	254.857	626.214	347.968
4																0.0446821	0.0496866	443.427	212.792	564.072	320.124
5																0.0490457	0.0519672	472.933	288.808	544.802	336.923
	Fig. 5d	All uncropped and unprocessed scans of western blots in the Figure 5d, the dashed box on the left shows the cropped part.

## Sheet: Fig.6
Fig. 6 Source data
No.	Fig. 6b					Fig. 6c					Fig. 6d					Fig. 6f									Fig. 6h			Fig. 6i
																4 DAP				6 DAP					Relative expression			Relative expression
	Hundred kernel weight					Kernel length					Kernel width					Nucellus area		Endosperm area		Nucellus area		Endosperm area			Zm00001d045849(AED1)			Zm00001d016664(SER1)
	WT	zmnac11-1	zmnac29-1	zmnac11-1;zmnac29-1		WT	zmnac11-1	zmnac29-1	zmnac11-1;zmnac29-1		WT	zmnac11-1	zmnac29-1	zmnac11-1;zmnac29-1		WT	zmnac11-1;zmnac29-1	WT	zmnac11-1;zmnac29-1	WT	zmnac11-1;zmnac29-1	WT	zmnac11-1;zmnac29-1		WT	zmnac11-1;zmnac29-1		WT	zmnac11-1;zmnac29-1
1	14.267	12.64	12.2	11.8542		8.03	7.88	8.94	8.18		7.27	6.36	6.21	7.12		0.970313	0.978135	0.0296868	0.021865	0.7607	0.92168	0.2393	0.0783203		2.31887	0.415409		1273.91	672.353
2	14.3	13	13.471	12.54		7.58	7.73	7.58	8.18		6.82	6.51	6.21	6.06		0.958436	0.968888	0.0415636	0.0311124	0.796435	0.919515	0.203565	0.0804849		2.83386	0.55318		1038.81	549.728
3	15	13.12	13.66	12.6		7.88	7.88	8.33	8.94		6.06	7.42	5.76	7.42		0.974137	0.968308	0.0258627	0.0316915	0.797803	0.910562	0.202197	0.0894378		3.40418	0.630473		1037.95	781.36
4	15.054	13.14	13.983	13		9.09	7.88	8.48	7.88		7.12	6.67	6.82	5.91		0.969027	0.979125	0.0309728	0.020875	0.646379	0.873762	0.353621	0.126238
5	15.217	13.2	14	13.02		8.33	8.18	7.73	6.82		7.27	6.67	6.51	6.67		0.971968	0.963639	0.0280321	0.0363612	0.775771	0.879011	0.224229	0.120989
6	15.34	13.44	14.143	13.2391		7.58	6.82	8.03	7.12		6.67	6.21	6.97	6.97		0.977624	0.970749	0.0223764	0.0292505	0.668074	0.879811	0.331926	0.120189
7	15.375	13.667	14.983	13.2941		8.18	7.27	7.88	6.97		7.58	6.36	6.97	6.06		0.967308	0.965723	0.0326924	0.0342769	0.735781	0.945798	0.264219	0.0542017
8	15.448	13.742	15	13.32		8.48	6.97	7.42	7.42		6.06	6.51	6.51	5.91		0.972035	0.980481	0.0279645	0.0195185	0.896705	0.857028	0.103295	0.142972
9	15.565	13.94	15.494	13.5714		8.03	7.27	6.97	6.82		6.97	6.21	6.67	6.06		0.982167	0.966305	0.0178328	0.0336945	0.587376	0.959454	0.412624	0.0405462
10	15.636	14.02	16.214	14.7692		7.73	7.27	7.27	7.73		7.27	6.67	6.82	6.51		0.961435	0.985129	0.0385654	0.0148714	0.742602	0.877849	0.257398	0.122151
11	15.714	14.038	16.309	14.85		8.79	8.94	6.97	7.42		7.73	6.97	6.82	6.67		0.955579	0.974614	0.0444209	0.0253856	0.732449	0.881302	0.267551	0.118698
12	16	14.075	16.344	16.0769		6.97	7.58	6.97	9.09		6.36	6.06	6.06	6.51		0.944786	0.966557	0.0552137	0.0334434	0.820184	0.917811	0.179816	0.0821889
13	16.299	14.078	17.059	16.64		8.03	8.64	8.33	6.82		6.36	6.06	6.21	5.76		0.961346	0.993437	0.0386543	0.0065626		0.869804		0.130196
14	16.4	14.257	17.288	16.86		7.88	8.48	7.27	7.27		7.42	6.51	6.82	6.97		0.963036		0.0369638			0.908984		0.0910161
15	16.978	14.569	17.295	17.7429		7.88	6.97	8.33	7.73		7.73	6.51	6.51	7.12		0.958135		0.0418648
16	17.133	14.639				7.27	8.64	7.88	7.88		6.36	6.97	7.27	6.67		0.974073		0.0259275
17	17.385	14.649				7.88	7.88	8.33	7.27		6.67	7.12	7.27	6.36		0.962003		0.0379969
18	17.409	14.69				7.42	9.24	8.94	7.58		6.21	6.67	6.21	7.12
19	17.656	14.73				8.03	8.64	7.27	7.88		6.67	7.42	6.51	7.58
20	17.8	14.769				8.48	7.58	7.12	7.27		7.73	6.67	6.82	6.21
21	17.8	14.875				8.48	7.88	7.27	6.97		6.82	7.42	6.97	6.36
22	18.047	14.884				9.39	8.03	7.73	7.27		7.73	7.27	7.42	6.67
23	18.414	15.02				7.88	7.42	6.82	6.97		7.58	6.82	6.36	6.51
24	20.2	15.077				7.27	7.12	7.12	7.27		6.97	6.51	6.21	6.21
25	20.33	15.585				7.58	7.58	7.27	7.42		6.82	6.06	6.82	6.97
26		15.778				8.79	7.42	7.73	7.27		6.21	6.97	6.36	6.51
27		15.8				6.97	6.97	8.94	7.42		6.82	6.36	7.42	6.51
28		15.818				7.88	7.73	6.82	7.58		5.76	7.12	6.51	7.12
29		16.02				8.48	8.03	6.82	7.42		6.21	6.06	6.67	6.97
30		16.318				7.58	7.73	7.12	7.42		7.58	7.27	6.67	7.12
31		16.32				8.33	7.58	7.27	8.03		7.42	6.06	6.82	6.51
32		16.371				8.33	6.67	6.67	7.73		7.58	6.36	6.51	6.82
33		16.383				8.03	8.18	8.18	7.73		5.61	6.97	6.21	7.27
34		16.83				7.73	7.88	9.24	7.73		7.58	7.12	6.06	7.73
35		16.882				7.12	7.88	7.73	7.58		6.97	6.82	6.36	6.21
36		17.1				7.42	8.03	7.27	6.82		6.36	7.58	6.82	6.51
37		17.346				7.58	7.73	7.58	6.82		6.67	6.67	6.82	6.51
38		17.381				8.79	6.97	7.73	7.42		7.42	6.36	6.51	7.42
39		17.66				8.94	6.97	7.42	6.97		5.76	6.51	6.06	6.67
40						6.82	7.73	7.88	7.27		6.51	6.97	6.82	6.36
41						8.18	7.58	7.88	8.03		6.21	5.91	7.73	6.21
42						8.18	7.58	7.73	8.03		6.36	6.51	7.42	7.12
43						7.42	7.42	7.42	7.58		6.82	6.82	6.82	7.42
44						8.48	8.03	7.12	8.33		6.06	7.27	6.67	8.03
45						7.27	7.58	7.12	7.88		6.36	6.82	6.21	6.51
46						7.73	7.42	7.27	7.88		6.97	6.82	6.67	7.42
47						7.42	7.12	6.97	8.03		6.36	6.51	6.51	7.58
48						9.54	7.58	7.58	7.58		7.27	7.73	6.97	7.12
49						9.24	7.58	7.27	7.12		6.97	6.97	6.97	6.51
50						7.73	8.33	7.12	7.27		7.12	6.82	7.12	6.51
51						7.58	7.73	7.88	7.27		6.82	6.97	6.67	6.51
52						8.03	8.33	8.03	7.88		6.67	6.67	6.82	5.91
53						7.27	8.64	7.58	6.97		6.51	6.82	7.12	6.51
54						9.09	7.58	7.42	8.33		8.03	7.42	6.36	6.97
55						8.33	6.97	7.42	6.82		7.88	6.67	6.82	6.36
56						7.27	8.33	8.03	7.12		6.82	5.3	7.58	6.67
57						7.58	7.88	6.82	7.42		7.12	7.27	6.67	7.27
58						7.73	8.64	7.27	8.64		6.21	6.67	6.97	7.42
59						8.48	7.42	6.67	6.67		6.06	6.06	6.51	6.51
60						7.42	7.12	7.88	7.27		7.12	6.67	6.06	6.82
61						7.12	7.88	6.97	8.03		6.21	7.27	6.97	7.27
62						7.73	6.97	8.18	8.03		6.06	6.51	7.58	7.27
63						7.42	6.67	7.27	8.33		6.97	6.36	6.67	5.91
64						8.79	7.73	7.42	7.88		7.42	6.67	6.06	6.82
65						7.58	8.79	7.58	7.12		6.97	7.27	5.76	6.21
66						7.73	7.88	6.82	7.88		6.21	6.06	6.82	6.82
67						8.18	7.42	6.82	6.82		6.97	6.97	6.36	6.21
68						7.88	6.82	7.42	7.58		7.12	6.51	5.91	6.97
69						7.58	7.58	7.58	6.97		6.67	6.36	6.36	6.21
70						7.88	7.73	8.18	7.12		6.36	6.97	7.27	6.06
71						8.64	6.97	7.42	8.03		6.51	6.67	6.67	6.67
72						7.73	7.88	8.18	7.42		6.51	7.58	6.06	6.97
73						7.12	9.24	8.03	6.97		6.21	6.82	6.67	5.91
74						6.82	7.88	7.73	8.79		6.82	6.06	7.12	6.82
75						8.94	8.18	7.58	8.03		7.58	7.12	6.06	6.82
76						8.48	7.27	8.48	7.58		8.03	6.97	6.51	6.82
77						7.58	7.12	8.33	6.82		6.97	6.67	6.82	5.91
78						7.88	7.73	7.12	6.82		6.97	6.97	6.06	6.51
79						7.58	7.12	7.42	7.58		7.73	5.91	7.27	6.51
80						9.09	6.97	7.12	8.64		7.73	6.36	6.21	7.27
81						7.42	7.73	7.27	7.58		6.51	6.51	7.27	6.67
82						8.33	7.27	6.97	7.88		7.58	6.36	6.36	7.42
83						8.03	7.88	7.88	7.42		6.97	6.21	6.97	6.97
84						7.42	7.58	7.58	7.88		6.97	6.51	6.21	6.36
85						7.42	8.79	8.64	7.12		6.21	6.97	7.12	6.51
86						7.27	7.27	7.88	7.12		6.82	6.36	7.88	6.51
87						7.58	6.97	7.27	8.18		6.97	6.36	7.12	6.97
88						8.03	7.12	7.12	7.73		6.82	6.06	6.21	6.36
89						7.88	6.67	6.97	7.27		6.67	6.36	6.67	6.06
90						7.58	7.73	6.97	7.88		6.51	5.91	6.06	6.21
91						7.73	7.42	7.42	7.73		6.67	7.27	6.36	7.12
92						7.58	8.03	7.58	6.97		7.12	6.67	7.27	5.91
93						8.03	6.97	7.42	7.12		6.67	6.67	6.82	6.51
94						7.27	7.73	6.82	6.67		6.36	7.58	6.21	6.51
95						7.27	7.42	8.03	8.48		6.36	7.12	7.12	7.12
96						6.97	7.58	7.27	6.67		6.06	7.27	5.76	6.21
97						8.03	7.58	7.88	8.48		7.12	6.67	6.82	6.67
98						8.33	6.97	7.58	7.42		7.12	6.82	6.51	6.67
99						8.33	8.64	7.12	8.03		6.06	6.67	6.21	7.27
100						8.03	8.64	8.33	8.18		6.21	8.18	7.42	6.97
101						8.03	8.33	8.33	7.12		7.27	6.97	7.27	6.06
102						7.27	7.12	7.42	6.82		6.36	6.36	6.67	6.36
103						8.33	8.33	7.58	8.03		7.42	7.42	6.82	7.27
104						8.33	8.03	8.03	7.88		6.67	6.21	6.06	7.12
105						7.27	7.88	7.73	8.33		6.06	7.12	7.42	5.91
106						7.42	8.03	6.82	6.51		6.82	7.42	6.51	6.21
107						7.88	8.18	6.97	7.12		6.97	7.12	6.51	6.82
108						7.12	7.73	6.67	8.03		7.12	6.82	6.67	7.42
109						6.97	8.18	7.58	7.73		6.21	6.82	7.12	7.12
110						8.18	7.27	6.67	7.42		6.21	6.67	6.67	7.12
111						9.39	7.27	7.42	8.48		5.76	6.67	7.27	7.12
112						7.88	7.42	7.88	6.51		6.97	6.82	6.82	6.36
113						7.27	7.73	7.42	6.97		5.91	7.12	6.51	6.36
114						6.67	7.12	6.82	7.88		6.21	7.12	6.36	6.06
115						8.79	7.12	7.88	7.12		6.97	6.36	6.82	6.51
116						8.48	8.18	7.73	7.42		6.82	7.42	6.51	6.51
117						7.88	6.82	7.58	7.42		6.82	6.06	6.51	6.67
118						7.73	6.97	7.12	7.42		6.67	6.21	6.36	6.51
119						7.58	8.33	7.88	7.12		6.36	7.42	6.21	6.67
120						7.12	7.58	7.27	7.12		6.82	6.97	6.21	6.06
121						7.12	8.48	7.27	6.36		6.82	7.73	7.12	6.36
122						7.27	8.48	7.27	6.51		6.51	7.12	6.97	6.36
123						7.27	6.82	6.97	8.48		6.67	6.51	6.51	6.97
124						7.88	8.18	8.48	8.64		6.97	7.12	6.82	7.73
125						7.42	7.73	7.58	7.27		5.76	6.51	5.91	6.51
126						8.18	7.12	7.58	7.73		5.91	5.91	6.97	6.67
127						7.42	7.12	7.42	7.88		6.67	6.36	6.67	6.97
128						7.27	7.58	7.58	7.27		6.51	6.67	6.51	5.76
129						6.97	8.18	7.73	8.03		6.67	6.82	7.27	6.67
130						7.42	6.67	8.18	7.73		6.36	6.51	7.58	6.51
131						7.88	8.18	7.12	7.42		6.67	7.12	6.36	6.06
132						8.18	6.82	7.27	7.27		6.21	6.51	6.51	6.06
133						7.27	6.97	8.03	6.67		6.82	6.97	6.97	6.51
134						7.12	9.09	7.88	6.97		6.36	6.51	6.51	6.51
135						7.73	7.42	7.88	7.12		6.67	6.21	6.51	6.82
136						7.27	7.42	7.12	8.33		6.51	6.51	6.21	6.51
137						7.88	7.27	8.18	7.58		7.58	6.51	6.97	6.21
138						8.18	7.73	7.73	6.97		7.88	6.82	6.67	5.76
139						8.03	8.03	8.33	6.97		6.67	6.51	5.61	5.91
140						7.27	6.97	6.82	8.18		6.82	6.21	6.67	6.06
141						7.88	8.18	8.48	7.42		6.82	7.27	6.36	7.27
142						7.88	7.73	8.64	7.58		6.36	6.36	6.97	7.12
143						6.97	8.18	7.73	6.97		6.97	7.73	6.82	6.67
144						8.48	7.12	7.42	7.12		6.82	6.36	6.51	6.97
145						6.97	7.27	7.12	7.42		6.51	6.82	6.36	7.27
146						7.12	7.73	7.88	7.42		6.36	6.36	6.97	6.36
147						7.12	7.88	7.88	7.58		6.21	7.27	7.73	6.67
148						8.48	7.58	7.73	7.27		6.82	6.36	6.82	6.06
149						7.73	7.27	8.33	7.12		7.27	6.36	6.51	6.36
150						7.73	7.88	7.58	6.82		6.97	6.51	7.27	6.21
151						7.88	8.03	6.82	7.88		7.58	6.82	6.36	6.97
152						7.73	7.88	7.27	8.48		5.91	6.82	6.36	6.97
153						6.97	8.48	6.97	7.42		6.67	7.58	6.82	6.51
154						7.27	7.58	7.27	7.88		6.21	5.45	6.67	5.61
155						8.18	7.27	6.82	8.18		6.67	6.82	6.51	6.51
156						7.27	7.58	7.27	6.67		6.51	6.21	6.51	5.91
157						8.64	6.82	8.48	6.97		7.42	6.67	6.97	5.61
158						7.73	7.88	7.88	7.73		6.97	6.51	6.82	6.51
159						8.18	8.33	8.18	7.42		6.21	6.67	7.42	6.67
160						6.82	8.18	7.88	7.42		6.36	6.97	6.97	6.36
161						8.03	7.27	7.12	6.21		6.67	6.97	6.67	6.06
162						7.12	7.42	7.58	6.97		6.67	6.36	6.51	6.51
163						7.42	7.12	7.27	7.27		6.51	6.06	6.36	6.67
164						7.58	7.42	8.03	6.97		7.27	6.36	7.42	6.51
165						7.27	8.03	6.97	7.12		6.82	6.51	6.67	6.51
166						7.88	7.42	8.03	6.67		7.12	6.06	6.67	5.91
167						7.58	6.82	7.12	6.82		5.76	6.06	6.67	6.06
168						7.73	7.12	6.97	6.82		6.21	5.76	6.67	6.21
169						7.12	8.03	7.58	8.18		6.82	7.27	6.82	5.91
170						9.09	7.27	8.33	6.82		8.18	6.21	7.88	6.06
171						7.42	7.73	8.18	7.58		6.51	6.97	6.82	6.51
172						7.42	7.73	6.97	7.42		5.91	5.76	6.21	6.97
173						7.88	7.27	8.33	7.58		6.67	6.67	6.67	6.67
174						8.48	7.58	8.33	7.27		7.27	6.97	6.82	6.36
175						7.42	7.73	7.27	6.82		6.36	6.82	6.36	6.51
176						7.73	7.42	6.82	6.82		6.51	6.36	6.21	6.21
177						7.88	7.73	7.42	7.58		7.12	7.12	6.67	7.12
178						7.27	7.58	8.18			6.51	7.27	7.27
179						8.48	7.27	8.79			6.67	6.67	7.12
180						7.88	8.03	7.27			7.42	7.12	6.21
181						8.18	8.18	7.27			6.51	6.51	6.82
182						7.73	8.48	7.42			6.67	7.12	6.06
183						7.12	8.64	7.27			6.82	6.97	6.36
184						8.33	6.82	7.73			5.91	6.67	6.97
185						8.79	6.97	7.42			6.67	6.21	5.91
186						7.88	7.12	7.58			6.67	6.82	6.97
187						8.33	7.73	8.33			6.06	7.27	6.97
188						8.79	8.64	7.27			6.97	7.58	6.97
189						7.58	7.27	7.58			6.97	6.51	6.21
190						7.73	7.12	7.73			7.58	6.36	6.36
191						7.58	6.97	7.58			6.51	6.67	6.82
192						7.58	7.42	7.88			6.97	7.12	7.27
193						8.33	6.97	8.18			6.06	6.82	6.97
194						7.12	8.94	7.73			6.82	6.67	6.06
195						7.88	8.03	8.18			7.27	6.51	7.42
196						8.33	6.82	6.67			6.82	6.51	6.36
197						7.42	7.12	7.42			6.51	6.51	6.97
198						7.27	7.27	7.42			6.36	6.36	6.67
199						7.73	7.27	7.42			7.12	6.36	6.36
200						7.73	8.03	7.42			6.67	6.21	7.12
201						7.42	7.58	7.73			6.97	6.82	6.36
202						8.79	6.97	7.42			6.82	6.51	6.36
203						7.12	7.73	8.33			6.51	6.51	6.82
204						7.88	8.18	6.67			6.36	6.36	6.67
205						7.27	8.18	8.64			6.06	7.27	7.58
206						8.03	7.12	7.27			7.27	6.97	6.21
207						8.03	8.64	7.42			5.76	7.27	7.12
208						8.03	7.12	8.94			6.51	6.67	7.12
209						7.27	7.58	7.88			6.82	7.12	6.06
210						9.39	8.03	8.64			6.67	7.12	6.51
211						8.48	8.94	6.82			7.27	6.97	6.36
212						7.88	7.58	7.42			6.97	6.21	6.21
213						7.58	7.12	6.82			6.67	6.67	6.67
214						8.03	7.73	7.27			7.42	6.51	5.91
215						7.42	8.03	7.42			6.97	6.82	6.21
216						8.03	7.73	8.18			6.36	5.91	6.97
217						7.88	6.97	6.97			6.36	6.36	5.76
218						7.73	7.73	6.97			7.12	6.82	6.51
219						6.82	7.88	7.27			6.51	5.76	6.97
220						7.73	7.88	8.03			6.82	6.21	5.91
221						8.33	8.64	8.33			7.27	7.12	7.42
222						8.33	7.73				6.67	6.97
223						7.27	7.58				6.67	6.67
224						8.18	8.03				7.42	7.58
225						7.88	7.12				7.42	6.06
226						7.88	8.18				7.12	7.58
227						7.27	7.12				6.82	6.82
228						7.42	6.82				6.97	6.67
229						6.97	8.33				6.67	6.97
230						8.18	8.48				6.36	6.97
231						8.33	7.12				7.12	6.21
232						7.88	8.33				6.67	6.67
233						8.03	7.27				6.82	5.91
234						8.79	7.88				6.97	6.36
235						8.48	7.58				6.97	5.91
236						7.42	7.73				6.51	6.21
237						7.58	8.79				6.21	6.82
238						7.42	6.97				6.82	6.67
239						7.58	6.97				6.67	6.51
240						7.12	7.42				6.67	6.97
241						8.18	7.27				6.21	6.21
242						6.51	6.97				6.21	6.21
243						6.82	6.97				6.21	6.36
244						7.12	7.73				6.97	6.82
245						7.58	7.58				7.12	6.67
246						7.88	8.03				7.42	7.12
247						6.67	8.48				6.67	6.51
248						7.58	7.58				6.97	6.21
249						7.42	6.67				6.97	6.51
250						7.73	7.58				7.73	6.67
251						7.42	7.27				7.12	6.36
252						8.03	7.27				6.82	7.12
253						6.97	8.94				6.06	6.82
254						7.73	7.27				6.67	6.67
255						6.97	6.97				6.36	6.97
256						7.12	7.27				6.51	6.51
257						8.03	8.03				6.97	7.58
258						7.27	7.58				7.27	6.82
259						7.12	8.33				6.51	6.82
260						7.88	7.27				6.51	6.51
261						8.03	6.82				5.91	6.06
262						7.12	7.88				7.12	6.97
263						7.42	7.58				6.82	6.51
264						7.42	7.58				6.21	6.82
265						6.97	7.88				6.36	7.42
266						8.33	7.58				6.97	6.97
267						8.79	6.67				7.88	6.06
268						7.88	6.97				6.97	6.51
269						8.64	8.33				6.51	7.42
270						7.88	7.73				7.12	7.12
271						8.03	7.12				6.82	5.91
272						7.88	8.18				6.36	7.42
273						8.33	6.97				7.73	6.21
274						8.48	7.42				6.82	6.21
275						7.58	7.73				7.27	6.51
276						7.12	7.27				6.36	6.67
277						8.64	7.88				6.06	6.97
278						7.42	8.94				7.73	7.88
279						7.58	7.42				6.21	6.67
280						8.48	7.58				6.82	7.12
281						7.88	7.73				6.67	6.06
282						7.58	8.18				6.36	6.36
283						7.42	7.42				6.21	5.91
284						6.82	7.73				6.82	5.76
285						7.42	8.79				6.67	5.91
286						7.58	7.42				6.06	6.82
287						6.97	6.97				6.36	5.91
288						8.64	8.79				7.12	6.51
289						7.73	7.12				7.27	6.51
290						7.12	7.58				6.21	6.97
291						8.03	8.33				6.97	7.58
292						7.88	8.48				6.97	7.42
293						8.33	8.03				6.51	6.36
294						7.73	7.42				6.97	6.67
295						7.58	6.97				7.12	6.67
296						8.79	8.64				7.88	6.67
297						8.48	7.88				7.27	6.97
298						6.97	7.58				6.82	6.36
299						8.48	7.73				6.36	6.36
300						7.88	7.27				7.42	6.21
301						7.58	7.73				6.82	7.12
302						7.58	8.03				6.67	6.21
303						7.42	7.27				6.67	6.06
304						7.12	7.42				6.51	6.21
305						8.18	7.42				5.91	6.51
306						8.33	7.12				6.97	7.27
307						6.67	7.27				6.36	6.97
308						8.18	7.58				6.36	6.51
309						8.03	7.58				7.12	6.97
310						6.51	7.42				6.51	6.82
311						7.88	7.27				6.82	6.67
312						7.12	8.64				6.36	7.58
313						7.88	8.33				7.27	7.12
314						7.42	7.27				6.51	5.76
315						8.33	7.12				6.97	6.67
316						6.97	7.12				6.06	6.06
317						7.88	7.73				6.97	6.67
318						7.42	6.67				6.51	6.67
319						8.64	7.42				5.91	6.51
320						6.97	7.27				6.06	6.21
321						7.27	7.58				6.97	6.36
322						7.58	7.27				6.97	5.61
323						7.88	6.97				6.67	6.51
324						8.03	6.67				7.27	6.36
325						9.09	8.33				6.97	6.51
326						8.18	7.12				7.58	6.06
327						7.12	7.27				6.36	6.36
328						8.33	7.88				6.97	6.21
329						7.58	8.94				6.51	7.27
330						7.12	7.73				5.91	6.51
331						8.03	6.82				7.12	6.21
332						6.97	7.58				6.06	6.67
333						7.73	7.42				6.97	5.91
334						7.58	7.88				7.12	7.27
335						7.12	7.88				6.67	5.91
336						8.48	6.67				6.67	6.06
337						7.27	6.67				7.12	5.91
338						8.03	6.82				6.97	6.51
339						8.94	7.42				6.82	6.67
340						7.42	7.27				6.67	6.21
341						7.27	8.18				6.67	6.67
342						6.97	8.64				6.36	6.51
343						7.42	6.82				6.67	6.06
344						7.42	7.42				6.82	6.51
345						8.33	8.03				6.51	6.21
346						7.88	6.67				7.27	6.51
347						6.67	7.27				6.36	7.12
348						8.03	7.42				7.58	6.06
349						7.88	8.33				7.12	6.97
350						7.12	8.03				6.82	7.42
351						8.18	7.27				6.36	6.67
352						8.03	8.18				6.82	7.42
353						7.73	7.12				7.42	6.36
354						7.58	7.27				6.06	6.21
355						7.88	8.03				6.51	7.27
356						7.27	6.51				6.36	6.06
357						7.42	8.18				6.51	6.97
358						7.88	8.33				7.27	5.91
359						7.88	8.94				7.58	7.12
360						7.88	6.82				6.21	6.06
361						7.27	7.42				6.82	6.97
362							7.42					6.06
363							7.42					6.21
364							7.12					6.51
365							7.27					6.97
366							7.27					6.67
367							6.67					6.21
368							6.97					5.76
369							8.64					7.12
370							7.27					6.21
371							6.82					6.06
372							7.58					6.36
373							6.82					6.06
374							7.58					6.36
375							7.12					6.21
376							7.42					7.27
377							6.82					6.21
378							7.73					7.27
379							7.42					5.76
380							6.67					6.51
381							6.67					6.21
382							7.42					6.67
383							7.27					6.97
384							8.18					6.82

## Sheet: Fig.7
Fig. 7 Source data
No.	Fig. 7b									Fig. 7c
	Hundred kernel weight									Relative expression of ZmEXPB15
	WT	zmnac11-2	zmnac29-1	zmexpb15-3	zmnac11-2; zmexpb15-3	zmnac29-1; zmexpb15-3	zmnac11-2; zmnac29-1	zmnac11-2; zmnac29-1; zmexpb15-3		WT	zmnac11-1; zmnac29-1
1	18.7	16.55	16.68	15.98	17.01	16.53	16.61	12.98		2.5629	1.12562
2	18.89	16.71	16.73	16.05	17.13	16.78	16.7	12.99		2.05	0.977616
3	19.02	17	17.62	16.27	17.21	16.94	17.2	13.21		2.38787	1.19089
4	19.09	17.03	17.86	16.47	17.31	17.06	17.53	13.82
5	19.12	17.04	18.12	16.68	17.35	17.07	17.53	13.84
6	19.17	17.45	18.63	16.85	17.37	17.3	17.61	14
7	19.45	17.45	18.68	16.86	17.46	17.68	17.69	14.02
8	19.75	17.54	18.96	16.87	17.54	17.86	17.82	14.23
9	19.97	18.34	19.11	17.18	17.63	17.88	17.94	14.24
10	20.06	18.46	19.27	17.38	17.76	17.95	18.19	14.61
11	20.08	18.62	19.64	17.5	17.78	18.4	18.59	14.73
12	20.31	18.92	19.73	17.59	17.79	18.49	18.61	15
13	20.38	19.38		17.61	17.83	18.56	18.63	15
14	20.56	20.59		17.72	17.88	18.58	18.69	15.02
15	20.69			17.86	17.88	18.67	19.4	15.06
16	20.91			18.41	18	18.85	19.58	15.22
17	20.91			18.42	18.07	18.93	20.05	15.3
18	21.78			19.58	18.11	18.95	20.18	15.3
19	21.84			19.89	18.24	19	20.24	15.34
20	22.08			20.88	18.26	19.09	20.74	15.45
21	22.12			21.68	18.53	19.27	20.97	15.83
22	22.37			21.69	18.75	19.56		16.34
23	22.41				18.77	20.02		16.57
24	22.7				19.1	20.06		16.6
25	22.74				19.38	20.08		16.78
26	22.94				19.43	20.14		16.98
27	22.98				19.56	20.2		17.02
28	22.98				19.79			17.03
29	23.32				20.58			17.07
30	23.58				20.77			17.54
31	23.89

## Sheet: Supplementary Fig. 1
Supplementary Fig. 1e Source data
No.	HKW9Mc	HKW9V671
1	47.9604	48.3678
2	46.4953	46.3372
3	52.4147	55.339
4	59.7813	51.9131
5	49.5622	55.4153

## Sheet: Supplementary Fig. 2
Supplementary Fig. 2 Source data
No.		Seed3	Seed6	Seed12	Seed24	Seed36	SAM	Tassel	Ear	Shoots	Roots	Leaf	Silk	Anthers	Cob	Pollen
1	ZmEXPB15	1853.36	460.45	15.95	0.43	0	0	0	0	0	0	0	0.08	0.18	0	0.06
2	ZmEXPB14	1248.2	182.57	14.73	0.92	0	0	0	0	0	0	0	0	0	0	0.11
3	Zm00001d046765	329.81	159.97	7.72	1.31	0.42	0.1	0.05	0.23	0.14	0.11	0.46	36.14	5.05	1.13	0.38
4	Zm00001d045894	93.35	117.55	83.22	47.76	60.7	62.29	71.52	67.97	33.4	33.9	46.12	55.46	8.33	72.08	1.58
5	Zm00001d045965	133.59	185.32	340.37	116.58	148.87	66.67	76.12	87.72	15.66	326.9	107.72	31.63	2.58	57.74	0.13
6	Zm00001d046531	54.2	51.61	31.91	19.86	31.63	80.92	101.16	93.5	32.92	33.19	11.44	24.81	8.73	58.29	1.19
7	Zm00001d046552	50.51	69.71	56.53	36.09	34.93	24.76	24.95	25.51	49.78	84.1	31.97	33.33	17.35	24.82	1.59
8	Zm00001d046214	20.44	21.28	18.37	13.78	21.71	27.28	36.53	34.46	16.42	20.77	13.73	29.67	9.22	26.79	0.83
9	Zm00001d046234	25.9	73.78	37.66	63.72	50.18	1.66	61.38	18.41	93.49	287.34	16.85	21.75	35.36	8.51	0.09
10	Zm00001d046890	130.1	85.87	33.42	44.16	77.81	171.4	153.97	151.88	118.05	73.97	7.06	36.53	61.57	191.02	53.54
11	Zm00001d045893	28.38	16.86	23.28	8.07	4.25	5.47	6.7	8.3	0	0	9.24	0	0	8.54	0
12	Zm00001d046184	4.03	26.56	0.53	5.71	103.41	0	0.08	0	30.84	9.48	23.26	0.96	0.05	0.18	0
13	Zm00001d046538	30.04	25.08	12.08	4.19	5.16	29.98	29.58	31.92	15.32	30.53	19.82	9.03	0.77	25.62	7.98
14	Zm00001d046476	27.17	16.9	11.11	8.58	13.94	32.2	22.37	27.7	2.94	1.98	1.8	6.68	0.66	19.66	0.22
15	Zm00001d046168	5.83	2.73	5.59	3	2.14	1.33	3.73	0.66	9.48	7.67	3.23	0.35	2.92	3.15	9.69
16	Zm00001d046188	2.89	2.24	2.62	2.55	0.85	4.02	19.29	6.32	6.3	3.91	2.44	16.06	2.24	8.22	0
17	Zm00001d046921	2.07	0.55	0.6	0.13	0.2	4.46	4.55	3.23	0.99	2.29	2.16	9.93	0.93	3.82	0.64
18	Zm00001d046186	0	0	0	0.05	0	0.16	0	0	0.56	7.43	0	2.71	0.04	0	0
19	Zm00001d045849	0	0	0	0	0	0	0	0	0	0	0	0	10.58	0	2.23
20	Zm00001d045836	2.06	5.26	0.92	1.12	0.19	0	0.06	0.07	17.49	34.04	30.9	2.37	2.66	0.22	0.03
21	Zm00001d046187	1.21	0.06	0	0	0	0.52	0.89	0.6	1.62	1.95	0	0.6	0.33	4.89	0.36
22	Zm00001d046656	15.1	13.06	3.05	3.48	22.12	3.78	6.92	4.37	11.22	40.79	1.94	2.02	0.09	5.71	0
23	Zm00001d046474	11.39	8.01	1.75	14	0.21	0	0	0	23.26	87.79	78.6	33.46	0.32	0	0
24	Zm00001d046641	0	0	0.74	0	0	0	0	0.35	0	0	0	1.35	1159.48	0	1532.23
25	Zm00001d046157	1.29	0	0	0	0	0	0	0	15.55	11.63	57.54	0	16.5	0	0
26	Zm00001d045807	0	0	0	0	0	0	0	0	0	0	0	0	19.14	0	6.31
27	Zm00001d046173	0	0	0	0	0	0	0	0	0	0	0.25	0	2	0	1

[truncated: 11 more sheets: Supplementary Fig. 4, Supplementary Fig. 5, Supplementary Fig. 6, Supplementary Fig. 7, Supplementary Fig. 8, Supplementary Fig. 9, Supplementary Fig. 10, Supplementary Fig. 11, Supplementary Fig. 12, Supplementary Fig. 13, Supplementary Fig. 14]
